# Supplementary material for: Genome-wide characterization of the aldehyde dehydrogenase gene superfamily in soybean and its potential role in drought stress response
Source: BMC Genomics. 2017 Jul 7;18:518. doi: 10.1186/s12864-017-3908-y (PMC5501352; doi:10.1186/s12864-017-3908-y)
Supplement: Supplementary file 1 — Soybean ALDH genes and their encoded proteins. (XLSX 15 kb) [file 12864_2017_3908_MOESM1_ESM.xlsx]

## Sheet: Table S1
Table S1. Soybean ALDH genes and their encoded proteins.
Family	Gene name	Phytozome ID	Chr	Start Position (bp)	End Position (bp)	CDS (bp)	ORF (aa)	Molecular Weight (kD)	Isoelectric Point (PI)	Subcellular Localization
Family 2	GmALDH2B1	Glyma.01G031500	Chr1	3278502	3282846	1617	538	58.5	6.38	chloroplast
	GmALDH2B2	Glyma.02G034000	Chr2	3157712	3162381	1620	539	58.5	6.48	chloroplast
	GmALDH2B3	Glyma.04G181100	Chr4	44704411	44709036	1335	444	48.7	8.67	Mitochondrion
	GmALDH2B4	Glyma.06G183900	Chr6	15873310	15878929	1623	540	58.9	7.2	Mitochondrion
	GmALDH2B5	Glyma.08G288000	Chr8	39917358	39921545	1611	536	58.4	7.19	Mitochondrion
	GmALDH2B6	Glyma.13G170600	Chr13	28436369	28440865	1623	540	58.6	7.15	chloroplast
	GmALDH2B7	Glyma.17G091000	Chr17	7090659	7095786	1356	451	49.7	8.32	Mitochondrion
	GmALDH2B8	Glyma.18G137300	Chr18	20178242	20182076	1611	536	58.3	6.69	Mitochondrion
	GmALDH2B9	Glyma.19G010800	Chr19	1020788	1033952	1587	528	57.5	5.59	Cytoplasm
	GmALDH2C1	Glyma.05G231800	Chr5	40924505	40929251	1509	502	54.5	5.99	Cytoplasm
	GmALDH2C2	Glyma.05G231900	Chr5	40934314	40940453	1617	538	58.5	6.1	chloroplast
	GmALDH2C3	Glyma.07G087400	Chr7	8068697	8073551	1506	501	54.6	5.46	Cytoplasm
	GmALDH2C4	Glyma.07G087500	Chr7	8093667	8100429	1506	501	54.5	5.93	Cytoplasm
	GmALDH2C5	Glyma.08G039200	Chr8	3067517	3072472	1506	501	54.4	6	Cytoplasm
	GmALDH2C6	Glyma.08G039300	Chr8	3073843	3078936	1518	505	54.8	5.71	Cytoplasm
	GmALDH2C7	Glyma.09G189200	Chr9	41396279	41400810	1554	517	56.5	5.99	Cytoplasm
	GmALDH2C8	Glyma.09G189300	Chr9	41407454	41415106	1506	501	54.6	6.49	Cytoplasm
	GmALDH2C9	Glyma.09G189500	Chr9	41438057	41442332	1506	501	54.5	5.93	Cytoplasm
Family 3	GmALDH3F1	Glyma.02G051500	Chr2	4665410	4670463	1458	485	54.1	7.57	Cytoplasm
	GmALDH3F2	Glyma.16G131700	Chr16	28678260	28682437	1593	530	59.61	6.85	Cytoplasm
	GmALDH3H1	Glyma.04G248500	Chr4	51551718	51557683	1467	488	53.2	7.64	Cytoplasm
	GmALDH3H2	Glyma.06G114300	Chr6	9268543	9272590	1476	491	53.9	8.34	Cytoplasm
	GmALDH3H3	Glyma.13G030400	Chr13	10019610	10026287	1491	496	54.2	9.11	Cytoplasm
	GmALDH3H4	Glyma.14G152100	Chr14	32978400	32985147	1491	496	54	9.03	Cytoplasm
	GmALDH3I1	Glyma.08G002700	Chr8	195874	201005	1626	541	59.7	7.04	Mitochondrion
	GmALDH3J1	Glyma.11G133300	Chr11	10188790	10192565	1485	494	55.1	9.04	Cytoplasm
	GmALDH3J2	Glyma.12G057400	Chr12	4178669	4181863	1485	494	55.1	8.92	Cytoplasm
	GmALDH3J3	Glyma.13G340000	Chr13	43201486	43205317	1485	494	54.8	8.77	Cytoplasm
	GmALDH3J4	Glyma.15G034400	Chr15	2740960	2746344	1485	494	54.9	8.51	Cytoplasm
Family 5	GmALDH5F1	Glyma.08G163700	Chr8	12875239	12891802	1614	537	57.64	7.5	Mitochondrion
	GmALDH5F2	Glyma.15G263500	Chr15	49664672	49682418	1614	537	57.64	8.44	Mitochondrion
Family 6	GmALDH6B1	Glyma.07G183600	Chr7	35126140	35132751	1614	537	57.62	6.53	Mitochondrion
	GmALDH6B2	Glyma.08G066600	Chr8	5106371	5113095	1626	541	58.25	7.61	Mitochondrion
	GmALDH6B3	Glyma.15G058900	Chr15	4545863	4553268	1554	517	55.54	6.05	Cytoplasm
Family 7	GmALDH7B1	Glyma.09G070300	Chr9	7178794	7185018	1530	509	54.42	5.8	Cytoplasm
	GmALDH7B2	Glyma.15G178400	Chr15	17015128	17020833	1527	508	54.09	5.54	Cytoplasm
Family 10	GmALDH10A1	Glyma.05G033500	Chr5	2908499	2912457	1467	488	52.87	5.28	Cytoplasm
	GmALDH10A2	Glyma.06G186300	Chr6	16211217	16217224	1512	503	54.74	5.23	Cytoplasm
Family 11	GmALDH11A1	Glyma.02G202500	Chr2	38754600	38759102	1494	497	53.25	6.76	Cytoplasm
	GmALDH11A2	Glyma.17G075300	Chr17	5908293	5912735	1494	497	53.16	6.76	Cytoplasm
	GmALDH11A3	Glyma.17G218200	Chr17	36839844	36844952	1491	496	53.19	7.54	Cytoplasm
Family 12	GmALDH12A1	Glyma.05G029100	Chr5	2501803	2508504	1629	542	60.1	6.08	Secretory pathway
	GmALDH12A2	Glyma.05G029200	Chr5	2510682	2517754	1665	554	61.44	7.23	Mitochondrion
	GmALDH12A3	Glyma.17G097800	Chr17	7691840	7700173	1704	567	62.68	6.5	Mitochondrion
Family 18	GmALDH18B1	Glyma.01G099800	Chr1	33261108	33274284	2268	755	82.14	6.32	Cytoplasm
	GmALDH18B2	Glyma.02G251100	Chr2	43845202	43852326	2142	713	77.53	6.37	Cytoplasm
	GmALDH18B3	Glyma.03G069400	Chr3	14507722	14520067	2271	756	82.18	6.1	Cytoplasm
	GmALDH18B4	Glyma.14G065600	Chr14	5389804	5397475	2142	713	77.42	6.18	Cytoplasm
	GmALDH18B5	Glyma.18G034300	Chr18	2647511	2653492	2148	715	78.01	6.57	Cytoplasm
Family 22	GmALDH22A1	Glyma.07G240300	Chr7	42101307	42113123	1794	597	65.96	7.2	Secretory pathway
	GmALDH22A2	Glyma.09G036000	Chr9	3014591	3025170	1755	584	64.13	6.26	Secretory pathway
	GmALDH22A3	Glyma.15G140900	Chr15	11538070	11545857	1794	597	65.53	6.87	Secretory pathway
	GmALDH22A4	Glyma.17G033100	Chr17	2416414	2423912	1791	596	65.75	7.2	Secretory pathway
