# Supplementary material for: Genome-wide characterization of the aldehyde dehydrogenase gene superfamily in soybean and its potential role in drought stress response
Source: BMC Genomics. 2017 Jul 7;18:518. doi: 10.1186/s12864-017-3908-y (PMC5501352; doi:10.1186/s12864-017-3908-y)
Supplement: Supplementary file 2 — Identification of PF00171, PS00687 and PS00070 domains in soybean ALDHs using HMMER 3.0 software. (XLSX 13 kb) [file 12864_2017_3908_MOESM2_ESM.xlsx]

## Sheet: Table S2
Table S2 Identification of PF00171, PS00687 and PS00070 domains in soybean ALDHs using HMMER 3.0 software.
		PF00171 domain		PS00687	PS00070				PF00171 domain		PS00687	PS00070
Protein Name	Phytozome ID	start (aa)	stop (aa)				Protein Name	Phytozome ID	start (aa)	stop (aa)
GmALDH2B1	Glyma.01G031500	66	528	+	+		GmALDH3J3	Glyma.13G340000	4	440	−	−
GmALDH2B2	Glyma.02G034000	67	529	+	+		GmALDH3J4	Glyma.15G034400	2	440	−	−
GmALDH2B3	Glyma.04G181100	58	288	−	−		GmALDH5F1	Glyma.08G163700	70	529	+	+
GmALDH2B4	Glyma.06G183900	68	530	+	+		GmALDH5F2	Glyma.15G263500	70	529	+	+
GmALDH2B5	Glyma.08G288000	64	526	+	+		GmALDH6B1	Glyma.07G183600	51	515	−	+
GmALDH2B6	Glyma.13G170600	68	530	+	+		GmALDH6B2	Glyma.08G066600	55	519	−	+
GmALDH2B7	Glyma.17G091000	8	441	+	+		GmALDH6B3	Glyma.15G058900	30	494	−	+
GmALDH2B8	Glyma.18G137300	64	526	+	+		GmALDH7B1	Glyma.09G070300	30	492	+	−
GmALDH2B9	Glyma.19G010800	65	518	+	+		GmALDH7B2	Glyma.15G178400	29	491	+	−
GmALDH2C1	Glyma.05G231800	30	492	+	+		GmALDH10A1	Glyma.05G033500	16	470	+	+
GmALDH2C2	Glyma.05G231900	66	528	+	−		GmALDH10A2	Glyma.06G186300	18	485	+	+
GmALDH2C3	Glyma.07G087400	29	491	+	+		GmALDH11A1	Glyma.02G202500	25	485	+	+
GmALDH2C4	Glyma.07G087500	29	491	+	+		GmALDH11A2	Glyma.17G075300	25	485	+	+
GmALDH2C5	Glyma.08G039200	29	491	+	+		GmALDH11A3	Glyma.17G218200	24	484	+	+
GmALDH2C6	Glyma.08G039300	33	495	+	−		GmALDH12A1	Glyma.05G029100	48	513	+	+
GmALDH2C7	Glyma.09G189200	27	507	+	−		GmALDH12A2	Glyma.05G029200	60	524	+	+
GmALDH2C8	Glyma.09G189300	29	491	+	+		GmALDH12A3	Glyma.17G097800	131	538	−	+
GmALDH2C9	Glyma.09G189500	29	491	+	+		GmALDH18B1	Glyma.01G099800	317	609	−	−
GmALDH3F1	Glyma.02G051500	6	439	−	−		GmALDH18B2	Glyma.02G251100	278	569	−	−
GmALDH3F2	Glyma.16G131700	41	484	−	−		GmALDH18B3	Glyma.03G069400	321	609	−	−
GmALDH3H1	Glyma.04G248500	7	445	+	−		GmALDH18B4	Glyma.14G065600	278	571	−	−
GmALDH3H2	Glyma.06G114300	5	448	+	−		GmALDH18B5	Glyma.18G034300	281	565	−	−
GmALDH3H3	Glyma.13G030400	4	454	+	−		GmALDH22A1	Glyma.07G240300	58	527	+	+
GmALDH3H4	Glyma.14G152100	6	454	+	−		GmALDH22A2	Glyma.09G036000	58	514	+	+
GmALDH3I1	Glyma.08G002700	57	498	−	−		GmALDH22A3	Glyma.15G140900	58	527	+	+
GmALDH3J1	Glyma.11G133300	4	440	−	−		GmALDH22A4	Glyma.17G033100	58	527	+	+
GmALDH3J2	Glyma.12G057400	9	440	−	−
Note: + and− represent the presence and absence of PF00687 and PF00070 domain, respectively
