# Supplementary material for: Genome-wide characterization of the aldehyde dehydrogenase gene superfamily in soybean and its potential role in drought stress response
Source: BMC Genomics. 2017 Jul 7;18:518. doi: 10.1186/s12864-017-3908-y (PMC5501352; doi:10.1186/s12864-017-3908-y)
Supplement: Supplementary file 4 — Multiple alignments of ALDH protein sequences from P. vulgaris (Pv), M. truncatula (Mt), A. thaliana (At), and O. sativa (Os). (XLSX 36 kb) [file 12864_2017_3908_MOESM4_ESM.xlsx]

## Sheet: Table S3
Table S3 Multiple alignments of ALDH protein sequences from P. vulgaris (Pv), M. truncatula (Mt), A. thaliana (At), and O. sativa (Os).
	Gene	Phytozome ID	AA sequences
Common bean	PvALDH2B1	Phvul.002G072100	MASSMRISRLLSRSFLPASTNSLFSRGGGGALGGGLSKFSTAAATEEPIKPPVRVEHTQLLIDGKFVDATSGKTFPTLDPRT GDVIALVAEGDHEDVDQAVSVARKAFDHGPWPKMTAYERQRILLRAADLLEKHNDELAALETWDNGKPYEQSAQIEVPIVVRLFRYYAGWADKIHGLTVP ADGPHHVQTLHEPIGVAGQIIPWNFPLLMFAWKVCPALACGNTVVIKTAEQTPLSALYASKLLHEAGLPPGVLNVISGFGPTAGAAIASHMNIDKLAFTG STDTGKVVLELAAKSNLKPVTLELGGKSPFIVCEDADVDEAVELAHFALFFNQGQCCCAGSRTFVHERVYDEFIEKARARALKRAVGDPFKGGIEQGPQI DSEQFQKILKYIR…
	PvALDH2B2	Phvul.003G052500	MASPLRISRLISRSFSSTSFSARGGNSYLGPRLCKYSTAAAIEEPIKPAVQVEYTQLLIDGKFVDAASGKTFPTLDPRTGEV IAHVAEGHSEDIDRAVAAARKAFDHGPWPRMTAYERQRILLRAADLIEKHNDEIAALETWDNGKPYEQSAKIEIPMLVRLFRYYAGWADKIHGLTVPADG PYHVQTLHEPIGVAGQIIPWNFPLVMFAWKVGPALACGNTIVLKTAEQTPLSAFYVAKLFLEAGLPPGVLNVVSGFGPTAGAALASHMEVDKLAFTGSTD TGKVVLQLAAKSNLKPVTLELGGKSPFIVCEDADIDQAVELAHFALFFNQGQCCCAGSRTYVHESVYDEFVEKAKARALKRVVGDPFKGGIEQGPQIDSE QFEKILRYVRLGV…
	PvALDH2B3	Phvul.003G199100	MMAARRLSSLLSRSLSFSSSGAASLLHSLAGRNINRFSTAAAVEDLITPQVPIRYTQHLINGQFVDAASGKTFPAYDPRSGE VIANVAEGDVEDINRAVSAARKAFDEGPWPKMTAYERSRILLRFADLVEKHSDELAALETWNNGKPFEQAAKSELPLFVRLFHYYAGWADKIHGLTVPAD GDYHVQTLHEPVGVAGQIIPWNFPLIMFAWKVGPALACGNTIVLKTAEQTPLTALLVAKLFHEAGLPKGVLNVVSGYGPTAGAALASHMDVDKLAFTGST DTGKIVLELAARSNLKPVTLELGGKSPFIVFEDADVDKAVELAHFALFFNQGQCCCAGSRTFVHERVYDEFLEKSKKRALRRVVGDPFKKGVEQGPQIDG EQFEKVLSYIRSG…
	PvALDH2B4	Phvul.004G018000	MKGCVEDSISSVQNKVCLSCLWHRSLSETAASAAADIKASKPPVQIEHNQLLIDGLFVDAASGKTFPTNDPRTGDTIANVAE ADVEDVNRAVRAARKAFDEGPWPKMTAYERSRIILRCADILEKHNDEVAAIETWDSGKPYEQAANVEIPMVVRLFRYYAGWADKIHGLTVPADGPYHVQT LHEPIGVAGQIVPWNFPLLIFSWKVAPALACGCTVVMKTAEQTPLSALYVSKLFLEAGLPPGVLNVISGFGPIAGAALCTHMDVDKLAFTGSSDTGRRVL ELSARSNLKPVTLELGGKSPFIVCKDADIDAAVEAAHSALFFNQGQCCCAGSRTFVHESIYDEFVEKAKTRAIKRVVGDPFKSGVEQGPQIDFTQFKKIL KYIRSGIESGATL…
	PvALDH2C1	Phvul.002G314000	MAALNNGDSASVNKLPSVKFTKLFINGEFQDSVSGKTFESIDPRTGDVIARISEGDKEDVDIAVRAARYAFDFGPWPRMSGA DRGKILMKWAELIDEHAEELATLDAIDAGKLYHICKNLEVPAAANTLRYYAGAADKVHGEVLKMSRQFHAYTLLEPVGVVGHITPWNFPNTMFYIKVAPS LAAGCTMVVKPAEQTPLSALYNAHLAKLAGIPDGVVNVVTGFGPTAGAALSSHMDVDKVSFTGSTQTGREIMQAAAKSNLKQVSLELGGKSPLIIFDDAD IDKAVELALIGILYNKGEVCVASSRVFVQEGIYDEFEKKLVEKAKAWVVGDPFDPKVQQGPQVDKEQFEKILSYIEHGKREGATLLTGGKTVGNKGYFIE PTIFSDIKEDMLI…
	PvALDH2C2	Phvul.002G314100	MSASSDSGNGHNDNSFFNMPTINFTKLFINGNFVHSISVNIVPPFVSEGDREDIDVAVEAAREAFDRGPWPRMAATERAKIM VKWAELIEENIDEAAALDTMDAGKLYYFNKFAEIPSATNALRYYAGAADKIHGKVLKMNGDFHAYTLMEPIGVVGHIIPWNAPSFAFFMKVSPSLAAGCT MVLKPAEQTPLSALFYAHLAKLAGIPDGVLNVVPGFGPTAGAAISSHMDIDAVSFTGSIEVGREVMQSAARSNLKPVSLELGGKSPLIIFDDADIDKAAD LALIGIMSNKGEVCVASSRVYVQEGIYNEFEKKLVEKAKTWVVGDPFHPKSQQGPQADMKQLKKILSYIEHGNREGATLLTGGNRVGNKGYYIQPTIFSN VKEEMVIAQEEIF…
	PvALDH2C3	Phvul.004G162200	MAALSNGNQPSSSFNTPSIKFTKLFINGQFVHSLSGKEFETIDPRTEEVIAKIAEGGKEDIDVAVKAARAAFDHGPWPRMPG AERARIMMKWADLIEQNIDEIAALEALDAGKLYHFCKAVDIPSAANTIRYYAGAADKIHGEVLKASRELHAYTLLEPIGVVGHIIPWNFPTTMFVAKVSP SLAAGCTMVLKPAEQTPLSALFYAHLSKLAGIPDGVLNVVPGFGLTAGAAICSHMDIDKVSFTGSTEVGREVMRAAANSNLKPVSLELGGKSPMIVFDDA DVNKAAELALLGFVFNKGEICVAGTRVLVQEGIYDEFEKKLVEKAKAWVVGDPFDPKVQQGPQVNQKQFERILSYIELGKTEGATLLTGGKRVGNKGYYI EPTIFSNVKEDMR…
	PvALDH2C4	Phvul.004G162300	MASLNTGSSPSESFDQIPTVKFTKLFINGEFVDSVSGKTFETVDPRTEEVIVEIAEASKEDVDIAVKAAREAFDIGPWPRIP GAERAKIMLKWAQLIEQNVEEIAALDTIDGGKLFSWCKAVDVPEACNILRYYAGAADKVHGNVFKTSRDLHLYSLMEPVGVVGHIIPWNFPTIMFFAKVA PALAAGCTMVIKPAEQTPLSSLFYAHLAKLAGIPDGVLNVVPGFGSTAGAAISSHMDIDAVSFTGSTETGRKIMQAAALSNLKPVSLELGGKSPVLIFED ADIDKAVDLALFGILHNKGEICVAFSRVFVQEGIYDEFEKKIVEKAKTWVVGDPFDPKVQQGPQTCKEQFDKILSYIKHGKSEGASLLTGGKPVGNKGYY IEPTIFTNVKEDM…
	PvALDH3F1	Phvul.003G258500	MGMDREMEEILREMRGYFNTGKTKSVTWRKNQLTGILDLIHENEDAIFKALHLDLGKHPVEAYRDEVGGVEKSVNKSLSCVE KWMAPKKSDIPLLFFPAKAEVLSEPLGVVLIFSSWNFPIMLSLDPLIGAISAGNVVVIKPSEQAPACSSFLANTIPHYLDSNAIKVIEGGPNVCEQLLQQ KWDKIFFTGSSRVGSLVMSAAAKNLTPVTLELGGKCPAILDSFPNPSEFKLAVKRIVGGKWGPCSGQVCIGIDYLLVEEKFSSSVIEQLKKIIRRFYGEN PAESKVVSRIVNKHHFERIRNLLKEPLVAASIVHGGLIDEENLFIEPTILLDPPLDSEIMTEEIFGPVLPIITLNKIQESIEFIIAKPKPLAIYAFTKDE TFKRRILSETSSG…
	PvALDH3H1	Phvul.001G072600	MSFQDSDKTKSEASAFDAPAASRLVTELRGAFASGKPSSYEWRVSQVKALAKLVADHEQEIVDALQKDLAKPPLETVAYEIA MLKNSCKVALKELKHWITPEKVKTSLASFPSSAEIVSEPLGVVLVISAWNYPFLLSLDPVIGAIAAGNAVVLKPSEIAPATSSLLAKLLGDYMDKSCIRV VEGAVDETSALLQQKWDKIFYTGNGRVARIVMAAAAKHLTPVVLELGGKSPVVVDSNINLKVATRRIIAGKWGCNNGQACISPDYVITTKEYAAKLVDAL KTELEKFYGKNPLESKDLSRIVNSNHFNRLKKLLDDDKVSGKIVYGGEKDESKLKISPTVLLDVPRDSLIMSEEIFGPLLPILTVDKLEESFQVINSGPK PLAAYIFTNNKKL…
	PvALDH3H2	Phvul.009G126400	MSDKDSQTQGKVFDAETASSLVKELRKNFGSGRTRSYEWRVSQVKALLKAMVDNEDQIVDALRSDLAKPSLETLVYEIGLLK SSSEVILKELKHWMTPEKVKTSIKTFPSSAEIVPEPLGVVLVISPWNYPILLTLEPVVGAIAAGNAVVLKPSEIAPATSSLLAKLIEKYMDHSFVRVVEG AVDETTALLEQKWDKIFYTGNGRVGRIVMTAAAKHLTPVLLELGGKSPVVVDSNINLQVAARRIISGKWGLNSGQTCISPDYVITTKDYAPTLVDTLKTE LQECYGKNPLESEDLSRIVSSNHFARLSKLLNDDKVSGKIVYGGEKDENKLRIAPTILLDVPRDSLIMGEEIFGPLLPIITVNKLEESLDVINSGEKPLA AYVFTTDEKFKEL…
	PvALDH3I1	Phvul.002G275200	MQVNADFLFLVLDISTEDFSASCRTMESLCLGHFLAASNPVSSRAFGGHLTRKCFHKHVHFHSRSVVFSSMLCSATLSVLPE LEEKPIFDGEKANLLVRDLRKCFDSGRTKSYEWRVSQLEAISKMLEEKEKEITEALYKDLAKPPFEAFITEVTQAKSSCNEALTELKHWMKPERVSTSIT TFPSSAEIVPEPLGVVLVISTWNFPFLLSMDPVIGAISAGNTVVLKPSEISPATSSLLANLIEQYLDNSAIRVVEGAVPETTALLEQKWDKILYTGSARI GRIVMAAAAKHLTPVILELGGKCPAVVESDVNLQVTARRIIASKWACNSGQACISVDYIITRKEFAPKLISALKEELEQFFGKDPLESKDMSRIVSPNQF ARLVKLLDEDKVS…
	PvALDH3J1	Phvul.005G147600	MEYSAESLGRDLKSVRKYFGSGKTKEESWRESQLKGLQNFLVEREEEILRALKKDLGKHYVEAFRDEVGTLGKALNFAKKHL KKWMAGEEAKLPKIALLSSAEIVPEPLGLVLIISSWNFPFGLSLEPLIGAVAAGNTVVLKPSEMSPTCSSLLATVLPTYLDNNAIKVIEGGPEVGKLLLE QQWDKIFFTGSARVGRIVMSAASVHLTPVTLELGGKCPALVDSLTSSWDREVAVKRVLVAKFGACAGQACIAIDYVLVEKSFSSTLVTLMKAGIKKMFGE NPKESNTVARIVNHKHFMRLKNLLTDPRVKDSVVYGGSMNEKDLFIEPTILLNPPLDSPIMADEIFGPVLPIITVEKIEDSIEFINSRPKPLAIYAFTKN KTLHKRLLSETSS…
	PvALDH3J2	Phvul.011G059400	MEMMPSLERELNDMREYYESGKTKQASWRESQLKGLRRFLMEKQEHIMNALMQDLGKHQLEAFRDEIGTLIKTLNLALKSLK AWMSGKKAQLPQIALLTSAEIVSEPLGLVLIVSSWNFPFGLSLEPLIGAVAAGNVAILKPSELSPASSSLLSTLTTYLDNKAIKVIQGGPEETQQLLEQR WDKIFFTGSASVGRIVMSAAVKHLTPVTLELGGKCPAVVDSLSSSWDIEVAVKRIIVGKFGTCAGQACIAIDYVLVEKKYCSKLVELMKVWIKKMFGENP QHSKTITKIVNKHHFSRLNNLLTDKMVKESVVYGGSMDEENLFIEPTILVDPPLEAAIMSEEIFGPLLPIITVEKIEDSIKFISSRPKPLALYVFSRNKT LERRMVSETSSGS…
	PvALDH5F1	Phvul.005G048000	MSLDLQPVGVVGAITPWNFPLAMITRKVGPALACGCTVVVKPSELTPLTALAAAELSIQAGIPAGVVNVVMGNAPDIGDALL ASPQVRKITFTGSTAVGKKLMAGSAETVKRVSLELGGNAPCIIFDDADLDVAVKGTLAAKFRNSGQTCVCANRIIVQEGIYEKFSNALCDAVQSMKVGDG FSEGVTQGPLINEAAVEKVESLIHDATSKGAKVITGGKRHSLGFTFYEPTVITDVNNEMRISREEAFGPVAPLLRFKTEEDAIRIANDTNAGLGSYVFTN SIQRSWRVAEALEYGLVGVNEGVFSTEVAPFGGFKQSGLGREGSKYGMDEYLEIKYVCLGNMNKE*
	PvALDH5F2	Phvul.005G048300	MAAQNLCFMAMRSSKLLSRPSYLLSVQMQMLSSSPPLTRKMSIDAQSVASKLTSSGLLRTQGLIGGKWTDAYDGKTIKVYNP ATGESIVDVACMGGRETNDAISAAYEAYRSWSKTTAAERSKFLRKWYDLLMVHKEELAQLITLEQGKTLKESIGEINYGAGFVEFSAEEAKRVYGDIIPA PLSDRRLFVLKQVTWCLKFFIQLLLYIKQ*
	PvALDH6B1	Phvul.002G214700	MLRLSIQRVRKLNIMRPQISALGRSHFSTAVESSSSKSNPPRVPNLIGGSFVDSKSSTVIDVINPATQEVVSQVPLSTDEEF KAAVSAAKKAYPSWRDTPITTRQRVMLKLQELIRRDMDKLALNVTTEQGKTLKDAQGDVFRGLEVVEHACGMATLQMGEYVSNVSHGIDTYSIREPLGVC AGICPFNFPAMIPLWMFPVAITCGNTFVLKPSEKDPGASVMLAELALEAGLPEGVLNIVHGTHDIVNAICDDDNIKAISFVGSNVAGMHIYSRAAAKGKR VQSNMGAKNHAIVMPDANVDATLNALVAAGFGAAGQRCMALSTVVFVGDAKSWKAKLVERAKALKVNAGTEPDTDLGPVISKQAKERIHRLVRSGVESGA KLLLDGRNIVVPG…
	PvALDH7B1	Phvul.009G226700	MGSENNSFDFLKEIGLGSSNIGSYVNGQWKATGSSVTSVNPSNNQTIAEVTEATLQDYEEGLQACSEAAKTWMTIPAPKRGE IVRQIGEALRAKLDPLGRLVALEMGKILPEGIGEVQEIIDMCDYAVGLSRQLSGSIIPSERPDHMMFEVWNPLGIVGVITAFNFPCAVLGWNACIALVCG NCVVWKGAPTTPLITIAVTKLVAEVLEKNNLPGAIFTSFCGGADIGQAIAKDTRIPLVSFTGSTKVGLMVQQTVNDRFGKCLLELSGNNAIIVMDDADIK LAVRSILFAAVGTAGQRCTTCRRLFLHESIYANVLDQLVGLYKQVKIGNPLEKGTLVGPLHTRTSVENFQKGISVIKSQGGKILTGGSVLESEGNFVQPT IVEISSDAPVVKE…
	PvALDH10A1	Phvul.003G196700	MAISISNRQLFIDGDWKAPALSRRIPIINPSTQQIIGEIPAATKEDVDLAVAAAKAALSRNKGADWASASGAVRARYLRAIA AKVTEKKPELAKLEAIDCGKPLDEAAWDIDDVAGCFEFYADLAEKLDSKQKTPVSLPMDTFKSYVLKEPIGVVGLITPWNYPLLMATWKVAPALAAGCAA ILKPSELASVTCLELGEICKEVGLPPGVLNILTGLGPEAGAPLAVHPDVDKIAFTGSSATGSKIMAAAAQLVKPVSLELGGKSPIIVFDDVDLDKAAEWT IFGCFWTNGQICSATSRLIVHESIATEFLNRIAKWIKNIKISDPLEEGCRLGPVVSEGQYEKVLKFISNAKSEGATIFTGGSRPEHLKKGFFVEPTVITD VTTSMQIWREEVF…
	PvALDH10A2	Phvul.009G182300	MAISVPSRQLFIDGEWKVPVLNNRIPIINPATEDIIGDIPAGTKEDVDLAVDAAKRALSRNKGRDWSSASGSVRAGYLRAIA SKITEKKDELGKLEAIDNGKPLDEALADLDDVISCFNYYAELAEGLDAKQKAPVSLPMETFKSYILKEPIGVVALITPWNYPLLMATWKVAPALAAGCTA ILKPSELASITCLELAEICREVNLPPGVLNVVTGLGNEAGAPLASHPDVDKVAFTGSSLTGSKIMTAAAQLTKPVSLELGGKSPIIVFEDVDLDKTAEWT VFGCFFTNGQICSATSRLIVHESIATEFVNRLVKWAKNIKISDPLEEGCRLGPIISEGQYKKILNFISTAKSEGATILTGGSRPEHLKKGYFVEPTIITD VTTSMEIWREEVF…
	PvALDH11A1	Phvul.001G045700	MAGTGTFGEIIDGDVFKYYAQGHWNKSSSGKSVPIINPSTRKTQFKVQACTQEEVNRVMESAKTAQKSWAKTPLWKRAELLH KAAAILKEHKAPIAECLVKEIAKPAKDAVSEVVRSGDLISYCAEEGVRILGEGKLLVSDSFPGNDRTKCCLSSKIPLGVVLAIPPFNYPVNLAVSKIAPA LIAGNSIVLKPPTQGAVAALHMVHCFHLAGFPKDLISCVTGKGSEIGDFLTMHSGVNCISFTGGDTGIAISKKAGMIPLQMELGGKDACIVLEDADLDLA AANMVKGGFSYSGQRCTAVKVVLVIESVANTLVKKINDKVAKLTVGPPEKDSDITPVVTESSANFIEGLVKDAKEKGATFCQEYKREGNLIWPLLLDNVR PDMRIAWEEPFGP…
	PvALDH11A2	Phvul.003G157200	MAAGTGLFAEILDGEVYKYYADGEWKKCSSGKTVAIVNPTTRKTQYKVQACSQEEVNKVMDLAKSAQKSWAKTPLWKRAELL HKAAAILKEHKAPIAECLVKEIAKPAKDAVTEVVRSGDLISYCAEEGVRILGEGKFLVSDSFPGNERTKYCLTSKIPLGVILAIPPFNYPVNLAVSKIAP ALIAGNSIVLKPPTQGAVSALHMVHCFHLAGFPKGLINCVTGKGSEIGDFLTMHPGVNCISFTGGDTGISISKKAGMIPLQMELGGKDACIVLEDADLDL VAANIIKGGFSYSGQRCTAVKVVLVMESVADALVEKVNAKVAKLTVGPPEDNCDITPVVSESSSNYIEGLVLDAKEKGATFCQEYKREGNLIWPLLLDNV RPDMRIAWEEPFG…
	PvALDH12A1	Phvul.003G192100	MLKLLVRAARVSTSRNHSGFAAFSFSSRCVHSLQFATVEAEEVSGSKPAEVLNLVQGKWVGSSNWNTILDPLNGDSFINVAE VDETGIQPFVESLSSCPKHGVHNPFKAPERYLMYGDISTKAAHMLSLPKVSDFFTRLIQRVSPKSYQQAFAEVYVTQKFLENFCGDQVRFLARSFAVPGN HLGQQSHGFRWPYGPVAIITPFNFPLEIPVLQLMGALYMGNKPVLKVDSKVSIVMEQMLRLLHTCGLPVEDVDFINSDGKIMNKLLLEANPRMTLFTGSS RVAEKLAVDLKGRVKLEDAGFDWKILGPDVHEEDYTAWVCDQDAYACSGQKCSAQSLLFMHENWSKTSLLSKMKDLAERRKLTDLTIGPVLTVTTDSMLE HVNKLLEIPGSKL…
	PvALDH18B1	Phvul.001G236900	MENADPNRHFLKDVKRIVIKVGTAVVTRQDGRVAVGKLGALCEQIKELNSLGYEIILVSSGAVGLGRQRLRYRKLINSSFAD LQKPQVELDGKACAAVGQSSLMALYDALFSQLDVTSAQLLVTDNDFRDKDFRKQLSETVKSLLGLKVIPIFNENDAVSTRKAPYEDSSGIFWDNDSLSAL LALELKADLLILLSDVEGLYSGPPSDPGSKLIHTYIKEIHQNEITFGDKSRVGRGGMTAKVKASIHAADAGIPVIITSGYAAENILNVLHGQRIGTLFHK DAHKWAPIKEFDARQMAVAARDCSRRLQAMSSEERKQILLKIADALEAHQEEIRIENEADVASAQEEGCEKSLVARLVLKKEKLASLANNIRIIANMEDP IGRVLKRTELAEG…
	PvALDH18B2	Phvul.008G115100	MDPTRAFVKSVKRVIVKVGTAVVTRSDGRLALGRLGALCEQLKELNDKDYEVILVTSGAVGLGRQRLRYRRLVNSSFSDLQN PQGDLDGKACAAVGQSSLMALYDIMFSQLDVTSSQLLVNDGFFRDTAFRKQLSDTVSALLDLRIIPIFNENDAVSTRKASYEGKNCLQDSSGIFWDNDSL AGLLALELKADLLVLLSDVEGLYSGPPSDPKSKLIHTYVKEKHQTEITFGEKSTYGRGGMTAKVNAAVCAAFAGTPVIITSGYATDNIIRVLRGERVGTI FHKDAHLWTSIKEVSAHEMAVSARDSSRRLQLLNSEERSKILLAIADALEKNEDKIRMENGADVADAEEIGYEKPLISRLTLRPEKISSLVKSVRILADM EEPIGQILKRTEL…
	PvALDH18B3	Phvul.008G230300	MEGAVDPSRSFMKDVKRVIIKVGTAVVTREEGRLAVGRLGALCEQIKQLNSLEYDIILVSSGAVGIGRQRLRFRKLIHSSFA DLQKPQLELDGKACAAVGQNSLMALYDTLFTQLDVTSAQLLVTDNDFRDKDFRKQLTETVESLLALKVIPVFNENDAVSTRKAPYEDSSGIFWDNDSLSA LLALELKADLLVLLSDVEGLYSGPPSDPHSKLIYTYNKEKHQNEITFGDKSRVGRGGMTAKVKAAVHAAEAGIPVVITSGFAAENIINVLQGKRIGTLFH KDAHEWAQVKEVDAREMAVAARECSRRLQALSSEERKQILLKIADALEANEKIIRIENEADVTTAQEAGYEKSLVARLALKPGKIASLANNMRVIANMDD PIGRVLKRTEISD…
	PvALDH18B4	Phvul.010G015400	MELLQNGHKTKPSEIPHVNGTALTHLNSLFQTHFSGNIDPSRVFLSKVKRLIVKVGTAVVTRSDGRLALGRIGALCEQLKEL SSQGFEVILVTSGAVGLGRQRLRYRKLANSSFSDLQKPQGELDGKACAAVGQSSLMALYDTMFSQLDVTSSQLLVNDGFFRDAGFRKQLSDTVNSLLDLR VIPIFNENDAVSTRKAPYEDSSGIFWDNDSLAGLLALELQADLLVLLSDVEGLYSGPPSDPNSKLIHTYVKEKHQGEITFGDKSRLGRGGMTAKVNAAVC AAHAGIPVIITSGYATNNIIRVLQGERIGTVFHKDAHLWSNIKEVSAREMAVSARESSRRLQILKYEERSKILLAIADALEKNASLISLENEADVAEAVI AGYENSLISRLTL…
	PvALDH22A1	Phvul.003G113500	MAFWWPLLVLALAYGICRFLLMLIPPKVPSIDVDTSDVLDDGNLMQENSFIYVPPRGTSQQSGKIVQCYEPATMKYLGYVPA LTHDEVKDRVAKVRKAQKMWAKSSFKQRRLFLRILLKYIIKHQALICEISSRDTGKTMVDASLGEIMTTCEKINWLLSEGEQWLKPEYRSSGRSMLHKRA KVEFHPLGVIGAIVSWNYPFHNIFNPMLAAIFSGNGIVIKISEHASWSGCFYFRIIQSALAAIGAPEDLVEVITGFAETGEALVSSVDKVIFVGSPGVGK MIMNNAANTLIPVTLELGGKDAFIVCEDVDLDHVAQIAVRAVLQSSGQNCAGAERLYVHREIYSSFVSKVTKIVKSVTAGPPLAGKYDMGALCMHEHSEK LDGLLNDAIDKGA…
Medicago	MdALDH2B1	Medtr3g078170	MAARRFFSLVSRSQSFPRPTLGFVSLLHTLGRDTQRSRNISKLSTAAEVDELITPSVEIRYTKNLINGKFMDAASGKTFPAYDPR TGEVIAHVAEGDQEDINRAVSAARKAFDEGPWPKMTPYERSRILLRVADLVEKHNDELAALETWNNGKLYEQAVNIEVPMFVRLLRYYAGWADKIHGLTV PADGNYHVQVLHEPIGVAGQIIPWNFPILLFAWKVGPALACGNTVVVKTAEQTPLTGLFAAQLFQEAGLPPGVLNVVSGFGPTAGSALASHMDVDKIAFT GSTDTGKIIYQLAAKSNLKPVTLELGGKSPFIVCEDADVDKAVELAHFALFFNQGQCCCAGSRTYVHERIYDEFLEKAKAAALRRVVGDPFKKGVEQGPQ VDSQQFEKIL…
	MdALDH2B2	Medtr4g107040	MAARTLSRLLSRSLSSSSSSSGASASLLRSPLGRKSEGLINTNRFSTAAAVQELITPQVSINYTQHLINGKFVDAASGKTFPTLD PRTGEVIAHVAEGDAEDINRAVSAAREAFDNGPWPKMSAYERCRILLRFADLVEKHNDEIAALEAWNNGKLYEQAAKAEVPMFVRLFRYYAGWADKIHGL TVPADGDYHVQTLHEPIGVAGQIIPWNFPLLMFAWKVGPALACGNTIVLKTAEQTPLTALLVAKLLHEAGLPPGVLNIVSGYGPTAGASLASHMDVDKLA FTGSTDTGKTVLELAARSNLKPVTLELGGKSPFIVFEEADIDKVVEIAHFALFFNQGQCCCAGSRTFVHERIYDEFLEKSKERALRRVVGDPFKKGVEQG PQIDSKQFEK…
	MdALDH2B3	Medtr8g064170	MASSTKISRLISRSFSSASSSSTSLFSRGGNGYLGGLLSKYSTAAAIDEQPIKPSVQVDHTQLLIDGKFVDAASGKTFPTLDPRT GEVIAHVAEGHSEDVDRAVAAARKAFDQGPWPKFPAYERQKIMLRAADLIEKHNDQIAALETWDNGKPYEQSAQIEIPMLVRLFRYYAGWADKIHGLTVP ADGPYHVQTLHEPIGVAGQIIPWNFPLLMFAWKVGPALACGNTVVLKTAEQTPLSALYVAKLFHEAGLPAGVLNIISGFGPTAGAALASHMDVDKLAFTG STDTGKVVLQLAAKSNLKPVTLELGGKSPFIVCEDADIDEAVELAHFALFFNQGQCCCAGSRTFVHERVHEEFVEKAKARALKRAVGDPFKSGTEQGPQI DSKQFEKILK…
	MdALDH2C1	Medtr6g086300	MTLPSSNGKTNLSLEIPTIKFTKLFINGEFVDSLSGKEFETIDPRSGEVIAKIAEGTKEDIDVAVKAARVAFDDGPWPRMPGFVR AKIMLKWADLIDQNIEEIAALDTIDAGKLYTFCKAVDIPGVANIIRYYAGAADKIHGKVLKPARELHAYTLMEPIGVVGHIIPWNFPSTMFAAKVAPALA AGCTMVLKPAEQTPLSALFYAHLAKEAGIPDGVLNVVPGFGATAGAAISSHMDIDKVSFTGSTEVGREIMVSAARSNLKPVSLELGGKSPLLIFDDADVN KAAELALLGILFNKGEICVAGSRVFVQEGIYDEFEKKLVEKAKAWVVGDPFDPKVQQGPQVDKKQFEKILSYIEHGKNDGATLLTGGKKIGDKGYYIEPT IFSNVKEDMR…
	MdALDH2C2	Medtr6g086340	MDNLSINGDSFIKIPTIKFKKLFINGGFVDSVSGKTFETVDPRTEEVITKIAEATKDDVDIAVKAAREAFDNGPWPRMPGAERAK IMVKWATLIEQNQEEIAALDTIDGGKLYSWCKTVDVPEAANILRYYAGAADKVHGEVFKTSRNLHMYTLMEPIGVVGHIIPWNFPTIMFFAKAAPCLAAG CTMVLKPAEQTPLSSLFFAHLAKEAGIPDGVLNVLPGFGSTAGAAITSHMDIDAVSFTGSTETGRRVMQAAALSNLKPVSLELGGKSPVLIFDDADVDKA VDLALFGILHNKGEICVAYSRVFVQEGIYDEFEKKVLEKAKNWVVGDPFDPKVQQGPQTSKAQFDKILSYIKHGKNEGATLLTGGKQVGNKGYYIEPTIF TNVKDDMLIA…
	MdALDH2C3	Medtr8g083520	MTGPVNGEPTIKFTKLFIDGDFVDSVTGKTFETIDPRTGEVIARISEGTKEDIDVAVKAARYAFDFGPWPRLPGAERAKLMMKFA DLIDENIEELAALDAIDAGKLYHMCKALDIPSAANTLRYYAGAADKIHGEVLKVAREFHAYTLMEPIGVVGHIIPWNFPTSLFFVKVSPCLAAGCTMVVK PAEQTPLSALFYAHLAKLAGIPDGVINVVPGFGATAGAAVSSHMDIDAVSFTGSTQTGREIMQAAAKSILFNKGEVCVASSRVFVQEGIYDEFEKKLVEK AKTWVIGDPFDPKVQQGPQVDKKQFEKVLSYIEHGKKEGATLLTGGKTVGNKGYYIEPTIFSNIKDDMVIAQDEIFGPVMALKKFKTIEEAIKSANNTRY GLAAGIVTKN…
	MdALDH2C4	Medtr8g083530	MTDLNSSNGDNSSLFKMPTIKYNKLFINGDFVDSVSGSTFETIDPRTGDVIARISEGAKEDIEIAVKAAREAFDSGPWPRMSGVE RAKIMMKFAELIDENIEELATLDAIDAGKVYFINKAFEIPSAANTLRYYAGAADKIHGEVLKSSGQFHAYTLMEPIGVVGHIIPWNAPTMVFFTKVSPSL AAGCTMVLKPAEQTPLSALFYAHLAKLAGIPNGVLNVVPGFGPTAGAAISSHMDIDVVSFTGSVEVGREIMQAAAKSNLKHVSLELGGKSPLIIFDDADI DKAVELALLGILANKGEICVACSRVFVQEGIYDQVEKKLVEKAKAWVIGDPFDPKTQQGPQADRNQFEKIISYIEHGKREGATLLTGGRRVGSQGYYIEP TIFSNVKEDM…
	MdALDH3F1	Medtr8g076480	MNNNIGVEVEETVRDLRQYFKTGKTRSVTWRKNQLKALLNLIHENEDAISKALYQDLGKHPVEAYRDEIGGVEKSAQNSLDCVEK WMAPKKSNIPLVFFPAKGELLPEPLGVVLIFSSWNFPIMMALDPIIGAISAGNVVVIKPSEQAPACSSFLANILPHYLDPNAIKVIEGGGDVCEQVLLQK WDKIFFTGSPRVASIVMSSAARNLTPVTLELGGKCPAIFDYPSDFKMAVKRIVGAKWGVCSGQACIAIDYLLVEEKYSSELIELLKKFMRKFYGDNMMES KALSRIINKHHFERLCNLLKDPLVAASIVHGGSVDETNLFIEPTILLDPPLDAEIMTEEIFGPLLPVITVNKIQESIEFINSRPKPLAIYAFTKDATFKK KIVSETSSGS…
	MdALDH3H1	Medtr1g029840	MTTELERKNMFDNEAGSMLVNELRETFGSGKTRNYDWKVSQLKQLFKLLNFHEEEIIDALRNDIDKPPLETVAYEVGMLKNSCKT ALKELKHWMAPEKVKTSITTFPSSAEIVSEPFGVVLVISAWNYPFLLSLDPVIGAIAAGNAVVLKPSEIAPATSSLLAKLLGEYMDNSSIRVVEGAVDET SALLQQKWDKIFYTGNGRVARIVMAAAAKHLTPVVLELGGKSPVVVDSNINLQVAARRIIAGKWGCNNGQACISPDYIITTKDYAPKLVDALKTELEQFY GKNPLESKDLSRIVNSNHFDRLIRLLDDDKVSGKIVHGGEKDKSKLRISPTVLLDVPRDSLIMSEEIFGPLLPIITVDKLDESFDVINSAPKPLAAYIFT NNNKLKEQFV…
	MdALDH3H2	Medtr3g088150	MSGEDHSQKKVMFDGEAASSLVKELRVSFSSGKTRSYEWRISQVKALLKMVDEQQDQIIDALRSDLAKPPLETVVYEIGMFKNSC EVTLKELKQWMAPEKAKTSVTTFPSSAEIVPEPLGVVLVISAWNYPFLLSLDPVVGAIAAGNAVVLKPSEIAPASSSLLANLLGRYMDNSSVRVVEGAVD ETTALLQQKWDKIFYTGNGKVGRIVMAAAAKHLTPVVLELGGKSPTVVDSNVNLEVTARRIISGKWCCNNGQACISPDYVITTKDFAPKLVDALKKELES FFGKNPIESNDLSRIVSSNHFARLIKMLDDDKVSGKIVYGGEKDESKLRIAPTIVLDAPQDSLIMSEEIFGPLLPIITVNKLEESFDVINAGTKPLAAYL FTNDNKFKEQ…
	MdALDH3I1	Medtr8g094600	MKTLCLPPLLAPSALVGGRDFANNLTTKCFPKQLHFNSRSVVFASHLCYATLSVESEAEKKQVFDGEKAYLLVRELRKNFDTGKT KSYEWRISQLEAIVKMLEEKEKEIIDALHTDLSKPRLEAYITEIVQAKSSCDEALQELKHWMKPEKVSTSITAFPSSAEIVSEPLGVVLIISTWNFPMLL SLDPVIGAISAGNAVVLKPSEVSPATSSLLANLLESYLDNSAVRVVEGAVPETTALLDQKWDKILYTGSARVGRIVMAAAAKHLTPVILELGGKCPAVVD SNVNLQFTARRIIAGKWACNSGQTCISVDYIITTKDFAPTLVDALKEELEQFFGKDLIESKDMSRIVSPTQYARLVKLLDEDKVSDKIVLGGQRDEKKLK IAPTILLDVP…
	MdALDH3J1	Medtr2g097950	MSFGALVSNIGDMEFSAEALERDINNMRKYYGSGKTKETSWRESQLKGLRNFVKENEEEILKALKKDLGKHHVEAFRDEVGTLKK SIDLAIKSFKKWMAGKEAKLPQIALLSSAEIVAEPLGLVLIISSWNFPFGLSLEPLIGAIAAGNVAVLKPSELAPTSSSLLATVLPNYLDNNGIKIIEGG PQIGEHLLHKKWDKIFFTGSARVGRIVMSAAVEHLTPITLELGGKCPALVDSLSTSWDREMAVKRILVAKFGACAGQACIAIDYVLVEKSFSSTLVELMK EGIKKMFGDNPKESNTIARIVNKQHSNRIKSLLNEPNVKESVVFGGSIHDDDLFMEPTILLDPPLESAIMTEEIFGPVLPIITVEKIEDGIEFINSKPKP LAIYAFTKNN…
	MdALDH3J2	Medtr4g065040	MRTLEMDHLKNMREYFRSGITKEASWRESQLKGLRRFLVEKENDIFMALMQDLGKHRLEAFRDEIGTLVKTLNLALKCLKDWMSS KKAPLPAIALLSSAEIVHEPLGLVLIISSWNLPFGVSLEPLIGAIAAGNAAVLKPSELSPACSSLLASGIATYLDNKAIKVIQGGPQESDQLLRQKWDKI FFTGSARVGSIVMSAAAKHLTPVTLELGGKCPAVVDSLSSSWDLEVAVKRILVGKYGTCAGQACIAIDYVIVEKRCCSKLVELMKVWIKKMFGDNPQHSN TIARIVNKQHLTRLMKLLDDQKVQESVVYGGSIDEENLFIEPTILVDPPLDAAIMLDEVFGPLLPIITVDKIEDSIEFISSRPKPLALYVFTKNKTLQNR MISETSSGSV…
	MdALDH5F1	Medtr2g067660	MPRVAMLVALVSTRIRIAMQLKRWDTTMSTDAHSIASQLNNSGLLRTQGLIGGKWRDAYDGKTIKVYNPATGESIADVACMGGRE TNDAISSAFDAYRSWSKITASERSKLLRKWFDLLTAHKEELAQLITLEQGKPLKESLGEISYGAAFIEFASEEAKRIYGDIIPAPLSDRRLFVLKQPVGV VGAITPWNFPLAMITRKVGPALACGCTVVIKPSELTPLTALAAAELSIQAGIPAGVVNVVMGNAPDIGDALIASPQVRKITFTGSTAVGKKLMAGSAETV KKVSLELGGNAPCIVFDDADLDVAVKGTLAAKFRNSGQTCVCANRILVQEGIYDKFANALLDAVQSMKVGDGFSEGVSQGPLINEAAVKKVESLIHDATS KGAKVILGGK…
	MdALDH6B1	Medtr2g009750	MATSHFSTQSNPLKVPNLIGGKFIESKSLTFIDVINPATQEVLSQVPLTTNEEFKAAVAAAKKAFPSWRNTPITKRQRVMLKFQE LIRRDMDKLALNVTTEQGKTLKDAQGDVFRGLEVVEHACGMATLQMGEYVSNVSHGIDTFSIREPLGVCAGICPFNFPAMIPLWMFPVAVTCGNTFILKP SEKDPGASMLLSQLAMEAGLPEGVLNIVHGAHDTVNAICDHDDIKAISFVGSNVAGMHIYARAAAKGKRVQSNMGAKNHAVVMPDASVDATINALIAAGF GAAGQRCMALSTVVFVGGSKPWESILVERAKALKVNAGTEADADLGPVISIQAKERIHRLIQSGFESGARLLLDGRSIVVPGYESGNFIGPTILADVRSD MECYKEEIFG…
	MdALDH6B2	Medtr4g093170	MSQLSIQRAKKLKFLMPQISAFGSSHFSTSPQPSSSDHNKRVPNLIGGRFLDSKSSNFIDVLNPATQEVVSQVPLTTDEEFKAAV SAAKKAFPSWRNTPVTTRQRVMLKLQELIRRDMDKLALNITTEQGKTLKDAQGDVFRGLEVVEHACGMGTLQMGEYVSNVSHGVDTYSVREPIGVCAGIC PFNFPAMIPLWMFPVAVTCGNTFVLKPSEKDPGASMMLAELALEAGLPEGVLNVVHGTHDVVNAICDDDDIKAISFVGSNVAGMHIYSRAAAKGKRVQSN MGAKNHAIVMPDANVDATVNALVAAGFGAAGQRCMALSTVVFVGGSQAWATKIIERAKALKVNAGTEPDADLGPVISKQAKERVHRLVQSGVESGARLLL DGRNIVVPGY…
	MdALDH7B1	Medtr2g042330	MGSDQSNNLEFLKEIGLGSTNIGGFINGQWKANGSSVTSVNPSTNQTIATVTEATVIDYEEGLQACSEAAKTWMTIPAPKRGEIV RQIGDALRAKLDPLGRLVALEMGKILAEGIGEVQEIIDMCDYAVGLSRQLNGSIIPSERPDHMMFEVWNPLGIVGVITAFNFPCAVLGWNACIALVCGNC VVWKGAPTTPLITIAITKLISEVLERNKLPGAIFTSFCGGADIGQAISKDRRIPLVSFTGSSKVGAEVQKTVNERFGKCLLELSGNNAIIVMDDADIKLA VRSIFFAAVGTAGQRCTTCRRLFLHESIYANVLDQLAGLYKQVKIGNPLEKGTLVGPLHTRSSVENYKKGIAAIKSQGGKILTGGSVLESDGNFVQPTIV EISADAAVVK…
	MdALDH10A1	Medtr3g078490	MIIAWTIVDPILEKEKKHIHKLTVRDREENMAIAVASRQLFIDGEWKAPILNKRIPIINPSNENIIGDIPAATKEDVDLAVDAAK RAISRNKGRDWCTASGSVRAGYLRAIAAKVTEKKNELGKLESIDCGKPLDEALGDMGGVIGCFEYYAGLAEGLDTKQKAPISLPMNTFKSYVLKEPIGVV ALITPWNYPLSMAARKIAPALAAGCAAILKPSELASVTCLELGEICREVGLPPGVLNIVTGLGHEAGASLASHPDVDMISFTGSSATGSKIMTAAAQLIK PVFLELGGKSPILVFEDVDLDKVAEWTIYGCFYTNGQICSATSRLIVHESIAVEFVNRLVKWAKNIKISDPLEEGCRLGPIVSEAQYKKVLNFISTAKSE GATILTGGRR…
	MdALDH10A2	Medtr3g078550	MATTVASRELFIDGEWRAPILNKRIPIINPSNENIIGDIPAATKEDVDLAVDAAKRAISRNKGKDWSTASGSVRAGYLRAIASKI TEKKNELGKLESIDCGKPLDEALADLDDVISCFEYYAGLAEGLDAKQKAPVSLPMDTFKSHVLKEPIGVVALITPWNYPLLMATWKIAPALAAGCAAILK PSELASVTCLELGEICKEVGLPPGVFNIVTGLGHEAGASLASHPDVDKISFTGSSATGSKIMTAAAQLIKPVSLELGGKSPIVVFEDVDLDKVAEWTIFG CFFTNGQICSATSRLIVHESIAVEFVSKLVKWAENIKISDPLEKGCRLGPIVSEAQYKKVLNFISTAKSEGATILTGGRRPEHLKKGYFVEPTIVTDVTT SMQIWREEVF…
	MdALDH10A3	Medtr4g106510	MDIPIPSRQLFINGDWKSPILNKRIPVINPSTQQTIGDIPAATKEDVDAAVAAAKTALSRNKGADWASASGAVRARYLRAIAAKV TEKKSELAKLEAIDSGKPLDEAAWDMDDVAGCFEFYADLAEKLDAKQKAPVSLPMDTFRSHVLKEPIGVVGLITPWNYPMLMATWKVAPALAAGCAAILK PSELASLTCLELGEICKEVGLPPGVLNILTGLGPEAGAPLASHPDVDKIAFTGSSATGSKIMTAAAQLVKPVSLELGGKSPLIVFEDVDLDKAAEWAIFG CFWTNGQICSATSRLIVHESIATEFLNRMVKWIKNIKISDPLEEGCRLGPVVSEGQYEKILKFVSNAKSEGATILTGGSRPEHLKKGFFVEPTIITDVTT SMQIWKEEVF…
	MdALDH11A1	Medtr1g014320	MSGSGIFAEIIDGDVFNYYADGKWNKSSSGKFVPIINPTTRKIHFKVQACTQEEVNKAIESAKIAQKLWAKTPLWKRAELLHKAA AILKEHKAPIAECLVKEIAKPAKDAVTEVVRSGDLVSYCAEEGVRILGEGKFLVSDSFPGNERTKYCLTSKIPLGVVLAIPPFNYPVNLAVSKIGPAIIA GNSIVLKPPTQGAVAALHMVHCFHLAGFPKGLISCVTGKGSEIGDFLTMHPGVNCISFTGGDTGIAISKKSAMVPLQMELGGKDACIVLEDADLDLVAAN IVKGGFSYSGQRCTAVKVALVMESVAETLVKKIKDKVAKLTVGPPEDDCDITPVITESSANFIEGLVMDAKKKGATFCQEYRREGNLIWPLLLDNVRSDM RISWEEPFGP…
	MdALDH11A2	Medtr4g131180	MAATGVLAEILDGDVYKYYADGEWKKSTSGKSVAIINPTTRKPQYKVQACSQEEVNKVMDSAKAAQKSWAKTPLWKRAELLHKAA AILKEHKAAIAECLVKEIAKPAKDAVTEVVRSGDLVSYCAEEGVRILGEGKFLVSDSFPGNERTKYCLTSKIPLGVILAIPPFNYPVNLAVSKIAPALIA GNSIVLKPPTQGAVAALHMVYCFHLAGFPKGLISCVTGKGSEIGDFLTMHPGVNCISFTGGDTGIAISKKAGMIPLQMELGGKDACIVLEDADLDLVAAN IIKGGFSYSGQRCTAVKVVLVIESVADTLVEKVKAKVAKLSVGPPEDDCDITPVVSESSANFIEGLVNDAKQKGATFCQEYKREGNLIWPLLLDNVRPDM RIAWEEPFGP…
	MdALDH11A3	Medtr1399s0020	MATETGASRLWADFNVKLAADGLREAAAMITQISGEVIPSDVPGSLALGVRQAAGVVLGIAPWNAPVILGVRAIALPLACGNTV VLKGSETCPATHGLIIEALQDAGLPRGVVNFVTNAPANAGDIVEAIIAEPVQGAAFGAFANSGQICMSTERIVVDTKIADEFVARLAEKARSLPLGDPRK GPTVLGSVVDMATVRRCNDLIDDALAKGATLVCGGKSETTLMPATLLDHVTVDMHIYREESFGPVKAIVRVNGDEEAIACANDNEYGLSAAVFSRDVARA LTVAKRIESGLCHVNGPTVHDEAQMPFGGMKSSGFGHFGGKAGIAEFTDLRWITVQTTPRHYPF*
	MdALDH12A1	Medtr4g107940	MLNHFLTRASRVSSLTKYNVLPAFNFSRSVSSIPLATVEAEEISGARPAEVLNLVHGKWVGSSNWNTIVDPLNGEPFIKVAEVDE TGVQPFVESLSSCPKHGLHNPFKAPERYLMYGDISAKAAQMLSLPKVSEFFAKLIQRVSPKSYQQAFAEVYVTQKFLENFCGDQVRFLARSFAVPGNHLG QQSHGFRWPYGPVAIITPFNFPLEIPVLQLMGALYMGNKPVLKVDSKVSIVMEQMLRLLHSCGLPVEDVDFINCDGKTMNKLLLEANPRMTLFTGSSRVA EKLAVDLKGRVKLEDAGFDWKILGPDVHQEDYTAWVCDQDAYACSGQKCSAQSLLFMHENWSKTSLISKLKELAERRKLSDLTIGPVLTFTTESLLEHTK NLLEIPGAKL…
	MdALDH18B1	Medtr3g069080	MANADPCRDFVKDVKRIIIKVGTAVVTRQDGRLAVGKLGALCEQIKELNILGYEVILVSSGAVGLGRQRLRYRKLIQSSFADLQK PQVELDGKACAAVGQSSLMATYDDLFSQLDVTSAQLLVTDNDFRDQDFRNQLSETVKSLLALKVIPIFNENDAVSTRKAPYEDSSGIFWDNDSLSALLAL ELKADLLILLSDVDGLYNGPPSDPLSKLIHTYIKEKHQNEITFGDKSRVGRGGMTTKVKASVHAADAGIPVIITSGNAAENLTKILQGQRIGTLFHKDAH KWVPSKEVDVREMAVAARDCSRRLQAVSSEERKQILLNIADALQSREKEIRIENEADVVAAQEAGYEKSLVARLVLKSEKIVGLANNIRIIANMEDPIGR VLKRTELAEG…
	MdALDH18B2	Medtr4g020110	MEVLQNGFAKFATITKPIEVPLTNGNGTINHLNLITETEDLSNMDPSRAFVNKVKRLIVKVGTAVVTRSDGRLALGRLGALCEQL KDLNLQGYEVILVTSGAVGLGRQRLRYRKLANSSFSDLQKPQGDLDGKACAAVGQSSLMALYDTMFSQLDVTSSQLLVNDGFFRDSGFRKQLSDTITSLL ESKVIPIFNENDAVSTRKAPYEHCLQDSSGIFWDNDSLAGLLALELKADLLVLLSDVEGLYSGPPSDPNSKLIHTYIKEKHQREVTFGDKSRLGRGGMTA KVNAAVCAAHAGIPVIITSGYATDNIIRVLQGEKIGTVFHRDAHLWKNIKEESAHEMAVAARNSSRRLQALKSEERRKILLAVADALEKNQNMIMLENQA DVAVAVAAGY…
	MdALDH18B3	Medtr7g063650	MDPTRAFVKSVKRVVVKVGTAVVTRSDGRLALGRLGALCEQLKELNTRGYEVILVTSGAVGLGRQRLRYRRLANSSFSDLQNPQY ELDGKACAAVGQSSLMALYDIMFSQLDVTSSQLLVNDGFFRDADFRKQLTDTVHSLLELRVIPIFNENDAVSTRKAPYEDSSGIFWDNDSLAGLLALELK ADLLVLLSDVEGLYNGPPSDPKSKLIHTYVREKHQTEITFGDKSRLGRGGMTAKVNAAVCAAYSGTPVIITSGYPNDNIMRVLQGERIGTVFHKDAHLWT SIKEITAHEMAVAARDSSRKLQILNSEQRKKILLDVAAAIEKNESEIRLENASDVADAEEAGYERSLISRLTLRPEKIASLVKSVRKLAEMDEPIGQILK RTEIADKLVL…
	MdALDH22A1	Medtr2g034160	MAFWWSILVLAFAFAICKFLLLLIPPKVPSIDVDASDVLEVGNQSQENNFIYVPPRGTAQQSGKKVQCYEPATMKYLGFLPALAP DEVKERIEKVRKAQKMWAKTSFKQRRQFLRILLKYIIKHQALICEISSRDTGKTMVDASLGEIMTTCEKINWLLSEGEKCLKPEYRSSGRSMLHKRARVE FHPLGVIGAIVSWNYPFHNIFNPMLAAVFSGNGIVIKISEHASWSGCFYFRIIQSALAAIGAPEDLVEVITGFGETGEALVSSVDKVIFVGSPGVGKMIM KNASETLIPVTLELGGKDAFIVCEDVDVDHVAQIAVRAVLQSGGQNCAGAERFYVHRNIYPSFVSKVTKIIKSVTAGPPLAGKYDMGALCMHEHSEKLLG LVNDALDKGA…
Arabidopsis	AtALDH2B4	AT3G48000.1	MAARRVSSLLSRSFSASSPLLFRSQGRNCYNGGILRRFGTSSAAAEEIINPSVQVSHTQLLINGNFVDSASGKTFPTLDPRTGEVIAHVAEGDAEDINRAVKAARTAFDEGPWPKMSAYERSRVLLRFADLVEKHSEELASLETWDNGKPYQQSLTAEIPMFARLFRYYAGWADKIHGLTIPADGNYQVHTLHEPIGVAGQIIPWNFPLLMFAWKVGPALACGNTIVLKTAEQTPLTAFYAGKLFLEAGLPPGVLNIVSGFGATAGAALASHMDVDKLAFTGSTDTGKVILGLAANSNLKPVTLELGGKSPFIVFEDADIDKAVELAHFALFFNQGQCCCAGSRTFVHEKVYDEFVEKSKARALKRVVGDPFRKGIEQGPQIDLKQFEKVMKYIKSGIE…
	AtALDH2B7	AT1G23800.1	MASRRVSSLLSRSFMSSSRSIFSLRGMNRGAQRYSNLAAAVENTITPPVKVEHTQLLIGGRFVDAVSGKTFPTLDPRNGEVIAQVSEGDAEDVNRAVAAARKAFDEGPWPKMTAYERSKILFRFADLIEKHNDEIAALETWDNGKPYEQSAQIEVPMLARVFRYYAGWADKIHGMTMPGDGPHHVQTLHEPIGVAGQIIPWNFPLLMLSWKLGPALACGNTVVLKTAEQTPLSALLVGKLLHEAGLPDGVVNIVSGFGATAGAAIASHMDVDKVAFTGSTDVGKIILELASKSNLKAVTLELGGKSPFIVCEDADVDQAVELAHFALFFNQGQCCCAGSRTFVHERVYDEFVEKAKARALKRNVGDPFKSGIEQGPQVDSEQFNKILKYIKHGVEAGAT…
	AtALDH2C4	AT3G24503.1	MENGKCNGATTVKLPEIKFTKLFINGQFIDAASGKTFETIDPRNGEVIATIAEGDKEDVDLAVNAARYAFDHGPWPRMTGFERAKLINKFADLIEENIEELAKLDAVDGGKLFQLGKYADIPATAGHFRYNAGAADKIHGETLKMTRQSLFGYTLKEPIGVVGNIIPWNFPSIMFATKVAPAMAAGCTMVVKPAEQTSLSALFYAHLSKEAGIPDGVLNIVTGFGSTAGAAIASHMDVDKVSFTGSTDVGRKIMQAAAASNLKKVSLELGGKSPLLIFNDADIDKAADLALLGCFYNKGEICVASSRVFVQEGIYDKVVEKLVEKAKDWTVGDPFDSTARQGPQVDKRQFEKILSYIEHGKNEGATLLTGGKAIGDKGYFIQPTIFADVTEDMKIYQDE…
	AtALDH3F1	AT4G36250.1	MEAMKETVEESLREMRETFASGRTRSLKWRKAQIGAIYEMVKDNEDKICNALFQDLGKHSTEAFRDELGVVLRTATVAINCLDKWAVPKHSKLPLLFYPAKGKVISEPYGTVLVLSSWNFPISLSLDPLIGAIAAGNTVLLKSSELSPNASAFLAKTIPAYLDTKAIKVIEGGPDVATILLQHQWDKIFFTGSPKIGRIIMAAAAQHLTPVTLELGGKCPTIVDHHTISKNIKSVVKRIAGGKWGSCNGQACISVDYVLIEKSFAPTLIDMLKPTIKSFFGENPKESGCLSRIANKHHVQRLSRLLSDPRVQASIVYGGSIDEDKLYVEPTILLDPPLDSEIMNEEIFGPILPIITVRDIQESIGIINTKPKPLAIYAFTNDENLKTRILSETSSGSVT…
	AtALDH3H1	AT1G44170.1	MAAKKVFGSAEASNLVTELRRSFDDGVTRGYEWRVTQLKKLMIICDNHEPEIVAALRDDLGKPELESSVYEVSLLRNSIKLALKQLKNWMAPEKAKTSLTTFPASAEIVSEPLGVVLVISAWNYPFLLSIDPVIGAISAGNAVVLKPSELAPASSALLTKLLEQYLDPSAVRVVEGAVTETSALLEQKWDKIFYTGSSKIGRVIMAAAAKHLTPVVLELGGKSPVVVDSDTDLKVTVRRIIVGKWGCNNGQACVSPDYILTTKEYAPKLIDAMKLELEKFYGKNPIESKDMSRIVNSNHFDRLSKLLDEKEVSDKIVYGGEKDRENLKIAPTILLDVPLDSLIMSEEIFGPLLPILTLNNLEESFDVIRSRPKPLAAYLFTHNKKLKERFAATVSAGGI…
	AtALDH3I1	AT4G34240.1	MTKLLEINHIQTLCFAKGFSPARLNVATSPFRISRRGGGGYCSNACIPYRLKFTCYATLSAVVKEQASDFSGKEAALLVDELRSNFNSGRTKSYEWRISQLQNIARMIDEKEKCITEALYQDLSKPELEAFLAEISNTKSSCMLAIKELKNWMAPETVKTSVTTFPSSAQIVSEPLGVVLVISAWNFPFLLSVEPVIGAIAAGNAVVLKPSEIAPAASSLLAKLFSEYLDNTTIRVIEGGVPETTALLDQKWDKIFFTGGARVARIIMAAAARNLTPVVLELGGKCPALVDSDVNLQVAARRIIAGKWACNSGQACIGVDYVITTKDFASKLIDALKTELETFFGQNALESKDLSRIVNSFHFKRLESMLKENGVANKIVHGGRITEDKLKISPTILLD…
	AtALDH5F1	AT1G79440.1	MVIGAAARVAIGGCRKLISSHTSLLLVSSQCRQMSMDAQSVSEKLRSSGLLRTQGLIGGKWLDSYDNKTIKVNNPATGEIIADVACMGTKETNDAIASSYEAFTSWSRLTAGERSKVLRRWYDLLIAHKEELGQLITLEQGKPLKEAIGEVAYGASFIEYYAEEAKRVYGDIIPPNLSDRRLLVLKQPVGVVGAITPWNFPLAMITRKVGPALASGCTVVVKPSELTPLTALAAAELALQAGVPPGALNVVMGNAPEIGDALLTSPQVRKITFTGSTAVGKKLMAAAAPTVKKVSLELGGNAPSIVFDDADLDVAVKGTLAAKFRNSGQTCVCANRVLVQDGIYDKFAEAFSEAVQKLEVGDGFRDGTTQGPLINDAAVQKVETFVQDAVSKGAKIIIG…
	AtALDH6B2	AT2G14170.1	MVRVKQKNLESYRSNGTYPPTWRNPTTSFAPDQHRVSIHSSLKSKTKRRRLYKEADDNTKLRSSSSTTTTTTTMLLRISGNNLRPLRPQFLALRSSWLSTSPEQSTQPQMPPRVPNLIGGSFVESQSSSFIDVINPATQEVVSKVPLTTNEEFKAAVSAAKQAFPLWRNTPITTRQRVMLKFQELIRKNMDKLAMNITTEQGKTLKDSHGDIFRGLEVVEHACGMATLQMGEYLPNVSNGVDTYSIREPLGVCAGICPFNFPAMIPLWMFPVAVTCGNTFILKPSEKDPGASVILAELAMEAGLPDGVLNIVHGTNDTVNAICDDEDIRAVSFVGSNTAGMHIYARAAAKGKRIQSNMGAKNHGLVLPDANIDATLNALLAAGFGAAGQRCMALSTVVF…
	AtALDH7B4	AT1G54100.1	MGSANNEYEFLSEIGLTSHNLGSYVAGKWQANGPLVSTLNPANNQPIAQVVEASLEDYEQGLKACEEAAKIWMQVTAPKRGDIVRQIGDALRSKLDYLGRLLSLEMGKILAEGIGEVQEVIDMCDFAVGLSRQLNGSVIPSERPNHMMLEMWNPLGIVGVITAFNFPCAVLGWNACIALVCGNCVVWKGAPTTPLITIAMTKLVAEVLEKNNLPGAIFTAMCGGAEIGEAIAKDTRIPLVSFTGSSRVGSMVQQTVNARSGKTLLELSGNNAIIVMDDADIQLAARSVLFAAVGTAGQRCTTCRRLLLHESVYDKVLEQLLTSYKQVKIGNPLEKGTLLGPLHTPESKKNFEKGIEVIKSQGGKILTGGKAVEGEGNFVEPTIIEISADAAVVKEELFA…
	AtALDH10A8	AT1G74920.1	MAIPMPTRQLFIDGEWREPILKKRIPIVNPATEEVIGDIPAATTEDVDVAVNAARRALSRNKGKDWAKAPGAVRAKYLRAIAAKVNERKTDLAKLEALDCGKPLDEAVWDMDDVAGCFEFYADLAEGLDAKQKAPVSLPMESFKSYVLKQPLGVVGLITPWNYPLLMAVWKVAPSLAAGCTAILKPSELASVTCLELADICREVGLPPGVLNVLTGFGSEAGAPLASHPGVDKIAFTGSFATGSKVMTAAAQLVKPVSMELGGKSPLIVFDDVDLDKAAEWALFGCFWTNGQICSATSRLLVHESIASEFIEKLVKWSKNIKISDPMEEGCRLGPVVSKGQYEKILKFISTAKSEGATILHGGSRPEHLEKGFFIEPTIITDVTTSMQIWREEVFGPVL…
	AtALDH10A9	AT3G48170.1	MAITVPRRQLFIGGQWTEPVLRKTLPVVNPATEDIIGYIPAATSEDVELAVEAARKAFTRNNGKDWARATGAVRAKYLRAIAAKVIERKSELANLEAIDCGKPLDEAAWDMDDVAGCFEYYADLAEGLDAKQKTPLSLPMDTFKGYILKEPIGVVGMITPWNYPLLMAVWKVAPSLAAGCTAILKPSELASLTCLELADICREVGLPPGVLNILTGLGTEAGAPLASHPHVDKIVFTGSTTTGSSIMTSAAKLVKPVSLELGGKSPIIVFDDVDIDKAVEWTMFGCFWTNGQICSATSRLLVHERIADEFLDKLVKWTKNIKISDPFEEGCRLGPVVSKGQYERVLKFVSNARNEGATVLCGGVRPEHLKKGYFVEPAIVSNVTTSMEIWREEVFGPAL…
	AtALDH11A3	AT2G24270.1	MAGTGLFAEILDGEVYKYYADGEWKTSSSGKSVAIMNPATRKTQYKVQACTQEEVNAVMELAKSAQKSWAKTPLWKRAELLHKAAAILKDNKAPMAESLVKEIAKPAKDSVTEVVRSGDLISYCAEEGVRILGEGKFLLSDSFPGNDRTKYCLTSKIPLGVVLAIPPFNYPVNLAVSKIAPALIAGNSLVLKPPTQGAVSCLHMVHCFHLAGFPKGLISCITGKGSEIGDFLTMHPAVNCISFTGGDTGISISKKAGMIPLQMELGGKDACIVLDDADLDLVASNIIKGGFSYSGQRCTAVKVVLVMESVADELVEKVKAKVAKLTVGPPEENSDITAVVSESSANFIEGLVMDAKEKGATFCQEYKREGNLIWPLLLDNVRPDMRIAWEEPFGPVVPV…
	AtALDH12A1	AT5G62530.1	MYRVFASRALRAKSLCDKSSTSLASLTLSRLNHSIPFATVDAEELSGAHPAEVQSFVQGKWIGSSNHNTLLDPLNGEPFIKVAEVDESGTQPFVDSLSQCPKHGLHNPFKSPERYLLYGDISTKAAHMLALPKVADFFARLIQRVAPKSYQQAAGEVFVTRKFLENFCGDQVRFLARSFAIPGNHLGQQSHGYRWPYGPVTIVTPFNFPLEIPLLQLMGALYMGNKPLLKVDSKVSIVMEQMMRLLHYCGLPAEDVDFINSDGKTMNKILLEANPRMTLFTGSSRVAEKLALDLKGRIRLEDAGFDWKVLGPDVQEVDYVAWQCDQDAYACSGQKCSAQSMLFVHENWSKTPLVSKLKELAERRKLEDLTIGPVLTFTTEAMLEHMENLLQIPGSKLLF…
	AtALDH18B1	AT2G39800.1	MEELDRSRAFARDVKRIVVKVGTAVVTGKGGRLALGRLGALCEQLAELNSDGFEVILVSSGAVGLGRQRLRYRQLVNSSFADLQKPQTELDGKACAGVGQSSLMAYYETMFDQLDVTAAQLLVNDSSFRDKDFRKQLNETVKSMLDLRVIPIFNENDAISTRRAPYQDSSGIFWDNDSLAALLALELKADLLILLSDVEGLYTGPPSDPNSKLIHTFVKEKHQDEITFGDKSRLGRGGMTAKVKAAVNAAYAGIPVIITSGYSAENIDKVLRGLRVGTLFHQDARLWAPITDSNARDMAVAARESSRKLQALSSEDRKKILLDIADALEANVTTIKAENELDVASAQEAGLEESMVARLVMTPGKISSLAASVRKLADMEDPIGRVLKKTEVADGLVLE…
	AtALDH18B2	AT3G55610.1	MTEIDRSRAFAKDVKRIVVKVGTAVVTGKGGRLALGRLGAICEQLAELNSDGFEVILVSSGAVGLGRQRLRYRQLVNSSFADLQKPQMELDGKACAGVGQSSLMAYYETMFDQLDVTVAQMLVTDSSFRDKDFRKQLSETVKAMLRMRVIPVFNENDAISTRRAPYKDSTGIFWDNDSLAALLSLELKADLLILLSDVEGLYTGPPSDSTSKLIHTFIKEKHQDEITFGEKSKLGRGGMTAKVKAAVNAAYGGVPVIITSGYAAENISKVLRGLRVGTLFHQDAHLWAPVVDTTSRDMAVAARESSRKLQALSSEDRKQILHDIANALEVNEKTIKAENDLDVAAAQEAGYEESLVARLVMKPGKISSLAASVRQLAEMEDPIGRVLKKTQVADDLILE…
	AtALDH22A1	AT3G66658.1	MPFWWPLIVLAFAYAICKFLLMLIPPNVPSIDVDASDVLAHGKDTEENSFIYIPPRGRSQQSDKKVQCYEPATMKYLGYFPALSPTEVEERVTLSRKAQKTWAQSSFKLRRQFLRILLKYIIEHQELICEVSSRDTGKTMVDASLGEIMTTCEKITWLLSEGERWLKPESRSSGRAMLHKVSRVEFHPLGVIGAIVPWNYPFHNIFNPMLAAVFSGNGIVIKVSEHASWSGCFYFRIIQAALAAVGAPENLVDVITGFAETGEALVSSVDKMIFVGSTAVGKMIMRNAAETLTPVTLELGGKDAFIICEDADVSHVAQVAVRGTLQSSGQNCAGAERFYVHKDIYTAFIGQVTKIVKSVSAGPPLTGRYDMGAICLQEHSEHLQSLVNDALDKGAEIAV…
Rice	OsALDH2B1	LOC_Os06g15990	MAAAAARRGSSLLSRCLLSRPAAAASPAVPSALRRADGTQGLLPGILQRFSTAAVAEEPISPPVQVNYTQLLIDGKFVDSASGK TFPTLDPRTGELIAHVAEGDAEDINRAVHAARKAFDEGPWPKMTAYERSRILLRFADLIEKHNDEIAALETWDNGKPYAQAANIEVPMVARLMRYYAGWA DKIHGLVVPADGPHHVQVLHEPIGVAGQIIPWNFPLLMFAWKVGPALACGNTVVLKTAEQTPLSALFASKLLHEAGLPDGVVNVVSGFGPTAGAALASHM DVDKIAFTGSTDTGKVVLELAARSNLKSVTLELGGKSPFIIMDDADVDHAVELAHFALFFNQGQCCCAGSRTFVHERIYDEFVEKAKARALKRVVGDPFK NGVEQGPQIDD…
	OsALDH2B5	LOC_Os02g49720	MAARRAASSLLSRGLIARPSAASSTGDSAILGAGSARGFLPGSLHRFSAAPAAAATAAATEEPIQPPVDVKYTKLLINGNFVDA ASGKTFATVDPRTGDVIARVAEGDAEDVNRAVAAARRAFDEGPWPRMTAYERCRVLLRFADLIEQHADEIAALETWDGGKTLEQTTGTEVPMVARYMRYY GGWADKIHGLVVPADGPHHVQVLHEPIGVAGQIIPWNFPLLMFAWKVGPALACGNAVVLKTAEQTPLSALFVASLLHEAGLPDGVLNVVSGFGPTAGAAL SSHMGVDKLAFTGSTGTGKIVLELAARSNLKPVTLELGGKSPFIVMDDADVDQAVELAHRALFFNQGQCCCAGSRTFVHERVYDEFVEKARARALQRVVG DPFRTGVEQGP…
	OsALDH2C1	LOC_Os01g40860	MAAANGGDSKGFEVPKLEIKFTKLFINGRFVDAVSGKTFETRDPRTGEVIAKIAEGDKADIDLAVKAAREAFDHGPWPRMSGFA RGRILHKFADLVEQHVEELAALDTVDAGKLFAMGKLVDIPGGANLLRYYAGAADKVHGETLKMARPCHGYTLKEPVGVVGHIVPWNYPTTMFFFKASPAL AAGCTMVVKPAEQTPLSALFYAHLAKLAGVPDGVLNVVPGFGPTAGAAISSHMDIDKVSFTGSTEVGRLVMEAAAKSNLKPVSLELGGKSPVIVFDDADL DTAVNLVHMASYTNKGEICVAGSRIYVQEGIYDAFVKKATEMAKKSVVGDPFNPRVHQGPQIDKEQYEKILKYIDIGKREGATLVTGGKPCGENGYYIEP TIFTDVKEEMS…
	OsALDH2C2	LOC_Os01g40870	MGSTGDCGNGKAAAGGGGLVVPEIKFTKLFINGEFVDAASGKTFKTRDPRTGDVLAHIAEADKADVDLAVKAAREAFEHGKWPR MSGYERSRVMNKLADLVEQHADELAALDGADAGKLLTLGKIIDMPAAAQMMRYYAGAADKIHGESLRVAGKYQGYTLREPIGVVGVIIPWNFPTMMFFLK VSPALAAGCTIVVKPAEQTPLSALYYAHLAKLAGVPDGVINVVPGFGPTAGAALSSHMDVDSVAFTGSAEIGRAIMESAARSNLKNVSLELGGKSPMIVF DDADVDMAVSLSSLAVFFNKGEICVAGSRVYVQEGIYDEFVKKAVEAAKNWKVGDPFDAATNMGPQVDKVQFERVLKYIEIGKNEGATLLTGGKPTGDKG YYIEPTIFVDV…
	OsALDH2C3	LOC_Os06g39230	MSGSERGRVMAKYAEVVERHADELAALESLDAGKPLAAARAVDVGECVGILRYFAGAADKIHGETLKMSRQLQGYTLREPLGVA GLIVPWNFPAIMFFSKVSPALAAGCTVVVKPAEQTPLSALFLAHLSKQAGVPDGVINVVTGFGPTAGAAISSHMDVDVVAFTGSTEVGRLIMEASAKSNL KPVALELGGKSPFIVFDDADLDKAVELAIGGNFFNKGEACVAGSRVFVQEGIYDRFEQKLADTMKSWVVGDPFDPRVNQGPQVDKAQYERVLGYIEQGKA EGATVLTGGKPCGKKGYYIEPTIFTNVKDDMVIAREEIFGPVMCLMKFKTVEEAIERANGTRYGLAAGLVTRDIDVANRMARSIRAGVVWVNCYFAMDRS CPFGGRKMSGF…
	OsALDH3E1	LOC_Os02g43194	MEEKPQHGSLGGLVAGVREEYESGRTKELEWRKAQLGGLIRMITEEEDAIFDALHDDLGKHRVESFRDEVGVLAKSVRNTLQNL KKWASPEKVDVPLISFPCNARVVPEPIGVVLIFSCWNLPIGLALEPLSGAIAAGNAVVLKPSEFAPSTAAFLAANIPKYLDANAVKVVQGGAEVGEELME HRWDKVLFTGNARVGRIIMTKAAKHLTPVALELGSKCPCIVDCLDSKRECQVAVNRIIGAKWSTCAGQACVAIDYILVEEQFAPFLIELLKSTLKRFFTE PEYMARILNEKHFHRLTNLLEDDQVKSSIVHGGNADPKTLWIEPTIVLNPPFDSDIMMEEIFGPLLPIITVKKTEDCIAFLKSKPKPLAIYAFTNNEKLK QRIVAETSSGS…
	OsALDH3E2	LOC_Os04g45720	MGRVAPSVEEVGGEQPPPALGPGETVSGTVAELRAAYESGRTRSLEWRQSQLRGLLRLLAEEEAAAFRALREDLGKHQAEAYRD EIGVLVKSANAALREVGKWMAPEKVWVPLIAFPARAQLEPQPLGVILVFSCWNVPLGLSLEPLVGALAAGNAVALKPSELAPATAKFLGDNVGKYMDATA VKVIQGGPEVGEQLMEHRWDKVLFTGSPRIARVVMAAAAKHLTPVALELGGKCPCIFDTIGGSARDLQTAVNRVVGGKWSSCAGQACLAIDYVLVEERFV PVLIKALKSTLKKFFADSDHMARIVNARHFQRLSDLLKDKSVAASVLHGGTLDAKNLCIEPTILLNPPLDSAIMTEEIFGPLLPIITVKKIEDSIAFVRA RPRPLAVYAFT…
	OsALDH3E3	LOC_Os02g43280	MAPAMVAAMGEKPKPAVVLGGMVSGLREVYESGRTKDLEWRQSQLKALIRLLTDKEEEIFAVLHDDLGKHRGESFRDELGILVK SIKYTLQNLKKWAASERAESPLVAFPATAMVVPEPLGVVLVFSCWNLPLGLALEPLSGAIAAGNAVVLKPSELAPSTAAFLAANIPRYLDSRAVKVVLGG PNVGEELMEHRWDKVLFTGSARIGRIIMAKAVKHLTPVALELGSKCPCIVDWLDSKRDRQIAVNRIIGAKWSTCAGQACIAIDHVIVEERFAPILIELLK STLKRFMAKPGGMARILNAKHFERLSGYLEDNRVAASVVHGGYMDPKKLNIEPTLLLNPPADSDVMTEEVFGPILPIITVKKIEDCIAYLKSKPKPIAMY AFTNNERLKRR…
	OsALDH3H1	LOC_Os12g07810	MAAARSVGMEAEVAALRGRFAAGGTRGAEWRAAQLRGILRMAAEAEAEVCRALHADLAKPYTESYVHEIALVKSSCKFALKNLK KWMKPQKVTAPLMTFPSTARVAAEPLGVVLVISAWNYPFLLSIDPIIGAIAAGNAVVLKPSEVAPATSSLLAELLPRYVDGSCIKVVEGGVAETTTLLEQ KWDKIFYTGNGKVGRIVMASAAKHLTPVVLELGGKCPVVVDSNVNLHVTAKRIAAGKWGCNNGQACISPDFIITTKSFAPKLLEALEKVLEKFYGRDPLR SSDLSRIVNSNHFNRLKKLMDDENVSDKIVFGGQRDEHQLKIAPTIFMDVPLDSGIMKEEIFGPLLPIITVDKIHESFALINSMTKALAAYLFTKDSKLQ EQYEAAISAGG…
	OsALDH3H2	LOC_Os11g08300	MAEEEVAAVVGELRGSFRSGRTRAAEWRAAQLRGIVRMVEEREGDISDALHSDLAKPRMESYLHEISLAKAACTFALKGLKNWM KPEKVPAALTTFPSTAQIVSEPLGVVLVISAWNYPFLLSIDPVIGAIAAGNAVVLKPSEIAPATSALFAKLLPEYVDSSCIKVVEGGVPETTALLEQKWD KIFYTGSGNVGRIVMAAAAKHLTPVALELGGKCPAIVDSNTDLHVTMKRLAVGKWGCNNGQACIAPDYVITTKSFAPELVDSLKRVLKRFYGEDPLQSED LSRIVNSNHFRRLTNLIEDKKVAQKIVYGGQTDEKQLKIAPTVLLDVPLDTTLMAEEIFGPLLPIVTVDKIEDSIQFINSRTKPLAAYLFTKDKKLQEEF VSNVPAGGMLV…
	OsALDH5F1	LOC_Os02g07760	MAMAMAMRRAAALGARHILAASSTSSSGVLLRRHMSVDAGAAMEKVRAAGLLRTQGLIGGKWVDAYDGKTIEVQNPATGETLAN VSCMGSKETSDAIASAHSTFYSWSKLTANERSKALRKWHDLIISHKEELALLMTLEQGKPMKEALVEVTYGASFIEYFAEEAKRIYGDIIPPTLSDRRLL VLKQPVGVVGAVTPWNFPLAMITRKVGPALACGCTVVVKPSEFTPLTALAAADLALQAGIPAGAINVVMGNAPEIGDALLQSTQVRKITFTGSTAVGKKL MAGSANTVKKVSLELGGNAPCIVFDDADIDVAIKGSLAAKFRNSGQTCVCANRILVQEGIYEKFASAFIKAVQSLKVGNGLEESTSQGPLINEAAVQKVE KFINDATSKGA…
	OsALDH6B1	LOC_Os07g09060	MLRAALLRSGSGLRRPPMAAPLSTAAAASWLSDSASSPPRVRLLIGGEFVESRADEHVDVTNPATQEVVSRIPLTTADEFRAAV DAARTAFPGWRNTPVTTRQRIMLKYQELIRANMDKLAENITTEQGKTLKDAWGDVFRGLEVVEHACGMGTLQMGEYVSNVSNGIDTFSIREPLGVCAGIC PFNFPAMIPLWMFPIAVTCGNTFVLKPSEKDPGAAMMLAELAMEAGLPKGVLNIVHGTHDVVNNICDDEDIKAVSFVGSNIAGMHIYSRASAKGKRVQSN MGAKNHAIILPDADRDATLNALIAAGFGAAGQRCMALSTAVFVGGSEPWEDELVKRASSLVVNSGMASDADLGPVISKQAKERICKLIQSGADNGARVLL DGRDIVVPNFE…
	OsALDH7B6	LOC_Os09g26880	MGSFARKEHQFLAELGLAPRNPGSFACGAWGGSGPVVTSTNPTNNQVIAEVVEASAREYEEGMRACYDAAKTWMAIPAPKRGEI VRQIGDALRAKLHHLGRLVSLEMGKILPEGIGEVQEIIDMCDYAVGLSRQLNGSIIPSERPNHMMMEVWNPLGVVGVITAFNFPCAVLGWNACIALVCGN CVVWKGAPTTPLITIAMTKIVASVLERNNLPGSIFTAFCGGADIGQAISLDTRIPLVSFTGSTKVGLMVQQQVNARFGKCLLELSGNNAIIVMDDADIQL AVRSVLFAAVGTAGQRCTTCRRLLLHESIYRTFLDQLVEVYKQVRIGDPLENGTLLGPLHTPASRDAFLKGIQTIRSQGGKILYGGSAIESEGNFVQPTI VEISPSAPVVR…
	OsALDH10A5	LOC_Os04g39020	MAAPSAIPRRGLFIGGGWREPSLGRRLPVVNPATEATIGDIPAATAEDVELAVSAARDAFGRDGGRHWSRAPGAVRAKYLKAIA AKIKDKKSYLALLETLDSGKPLDEAAGDMEDVAACFEYYADLAEALDGKQRAPISLPMENFESYVLKEPIGVVGLITPWNYPLLMATWKVAPALAAGCTA VLKPSELASLTCLELGGICAEIGLPPGVLNIITGLGTEAGAPLASHPHVDKIAFTGSTETGKRIMITASQMVKPVSLELGGKSPLIVFDDVDIDKAVEWA MFGCFANAGQVCSATSRLLLHEKIAKRFLDRLVAWAKSIKISDPLEEGCRLGSVVSEGQYQKIMKFISTARCEGATILYGGARPQHLKRGFFIEPTIITN VSTSMQIWREE…
	OsALDH10A9	LOC_Os08g32870	MATAIPQRQLFVAGEWRAPALGRRLPVVNPATESPIGEIPAGTAEDVDAAVAAAREALKRNRGRDWARAPGAVRAKYLRAIAAK IIERKSELARLETLDCGKPLDEAAWDMDDVAGCFEYFADLAESLDKRQNAPVSLPMENFKCYLRKEPIGVVGLITPWNYPLLMATWKVAPALAAGCTAVL KPSELASVTCLELADVCKEVGLPSGVLNIVTGLGSEAGAPLSSHPGVDKVAFTGSYETGKKIMASAAPMVKPVSLELGGKSPIVVFDDVDVEKAVEWTLF GCFWTNGQICSATSRLILHKKIAKEFQERMVAWAKNIKVSDPLEEGCRLGPVVSEGQYEKIKQFVSTAKSQGATILTGGVRPKHLEKGFYIEPTIITDVD TSMQIWREEVF…
	OsALDH11A3	LOC_Os08g34210	MAAVAGTGVFAEILEGEVYRYYADGEWRVSASGKSVAIVNPTTRLTQYRVQACTQEEVNKVMETAKVAQKAWARTPLWKRAELL HKAAAILKEHKTPIAECLVKEIAKPAKDAISEVVRSGDLVSYTAEEGVRILGEGKLLVSDSFPGNERNKYCLSSKVPLGVVLAIPPFNYPVNLAVSKIGP ALIAGNALVLKPPTQGAVAALHMVHCFHLAGFPKGLINCVTGKGSEIGDFLTMHPGVNCISFTGGDTGIAISKKAGMVPLQMELGGKDACVVLEDADLDL VAANIVKGGFSYSGQRCTAVKVVLIMESVADIVVEKVKAKLAKLTVGPPEADSDITPVVTESSANFIEGLVMDAKEKGATFCQEYRREGNLIWPLLLDHV RPDMRIAWEEP…
	OsALDH12A1	No entry	MSLILSRRRLAAAVRRSGPAALASRWMHTPPFATVSPQEISGSSPAEVQNFVQGSWTTSGNWNWLVDPLN GEKFIKVAEVQEAEIKPFVESLSNCPKHGLHNPLKAPERYLMYGDISAKAANMLGQPVVSDFFAKLIQRV SPKSYQQALAEVQVSQKFLENFCGDQVRFLARSFAVPGNHLGQSSNGYRWPYGPVAIITPFNFPLEIPLL QLMGALYMGNKPVLKVDSKVSIVMDQMLRLLHACGMPAEDVDFINSDGITMNKLLLEANPKMTLFTGSSR IAEKLAADLKGKIKLEDAGFDWKILGPDVQEVDYIAWVCDQDAYACSGQKCSAQSILFMHKNWSSSGLLD KMKSLSERRKLEDLTIGPVLTVTTSSMIEHMKNLLKIPGSKVLF…
	OsALDH18B1	LOC_Os05g38150	MASVDPSRSFVRDVKRVIIKVGTAVVSRQDGRLALGRVGALCEQVKELNSLGYEVILVTSGAVGVGRQRLRYRKLVNSSFADLQ KPQMELDGKACAAVGQSGLMALYDMLFNQLDVSSSQLLVTDSDFENPKFREQLTETVESLLDLKVIPIFNENDAISTRKAPYEDSSGIFWDNDSLAGLLA LELKADLLILLSDVDGLYSGPPSEPSSKIIHTYIKEKHQQEITFGDKSRVGRGGMTAKVKAAVLASNSGTPVVITSGFENRSILKVLHGEKIGTLFHKNA NLWESSKDVSTREMAVAARDCSRHLQNLSSEERKKILLDVADALEANEDLIRSENEADVAAAQVAGYEKPLVARLTIKPGKIASLAKSIRTLANMEDPIN QILKKTEVADD…
	OsALDH18B2	LOC_Os01g62900	MGRGGIGGAGLVAAVAKADVENTDSTRGFVKDVKRIIIKVGTAVVTGPNGRLAMGRLGALCEQVKQLNFEGYEVILVTSGAVGV GRQRLKYRKLVNSSFADLQNPQMDMDGKACAAVGQSVLMAIYDTLFSQLDVTSSQLLVTDRDFMDPSFGNQLRETVNSLLDLKVIPVFNENDAISTRRQP YEDSSGIFWDNDSLARLLAQELKADLLIMLSDVEGLYSGPPSDPQSKIIHTYVHEQHGKLISFGEKSRVGRGGMQAKVAAAFTASSKGIPVVIASGFAID SIIKVMRGEKIGTLFHREANQWGCSKEATAREMAVAARDCSRHLQKLSSEERKKILLDIADALEANEDLITSENQADLDLAQDIGYDKSLVARMTIKPGK IKSLAGSIREI…
	OsALDH22A1	LOC_Os07g48920	MALWWPLLVLAAAYALCRILLFLIPPTVPSIDVDASDVLEDANQNKEDSYIYIPPRKGKGAQTDKVQCYEPATMKYLGYFPALT PDEVKEHVAQARKAQKIWAKSSFKQRRQFLRILLKYILEHQDLICEISSRDTGKTMVDASLGEIMTTCEKITWLLDEGEKWLKPEYRSCGRSMLHKKAKV EFYPLGVIGAIVSWNYPFHNVFNPMLAAIFSGNAAVIKVSEHASWSGCFYFRIIQAALAAVGAPDNLVHIITGFAETGQALVSSVDKIIFVGSPGVGRMI MNRASDTLIPVTLELGGKDAFIVCEDVDLPSVVQVAVRAALQSSGQNCAGAERFYVHKDIYSTFVSQVVKIIKSISVGPPLSGRYDMGAICMIEHSEKLQ NLVNDAVDKGA…
