# Supplementary material for: Genome-wide characterization of the aldehyde dehydrogenase gene superfamily in soybean and its potential role in drought stress response
Source: BMC Genomics. 2017 Jul 7;18:518. doi: 10.1186/s12864-017-3908-y (PMC5501352; doi:10.1186/s12864-017-3908-y)
Supplement: Supplementary file 8 — Estimated time of the WGD/segmental duplication events among soybean GmALDH genes. (XLSX 13 kb) [file 12864_2017_3908_MOESM8_ESM.xlsx]

## Sheet: Table S4
Table S4 Estimated time of the WGD/segmental duplication events among soybean GmALDH genes.
Duplicated pair gene 1	Duplicated pair gene 2	Duplication type	Ks	Estimated Time (Mya)
GmALDH2B1	GmALDH2B2	WGD/segmental	0.1205	9.87705
GmALDH2B1	GmALDH2B4	WGD/segmental	0.6355	52.0902
GmALDH2B1	GmALDH2B5	WGD/segmental	0.2758	22.6066
GmALDH2B1	GmALDH2B8	WGD/segmental	0.5211	42.7131
GmALDH2B2	GmALDH2B3	WGD/segmental	0.7489	61.3852
GmALDH2B2	GmALDH2B4	WGD/segmental	0.6355	52.0902
GmALDH2B2	GmALDH2B5	WGD/segmental	0.2758	22.6066
GmALDH2B2	GmALDH2B8	WGD/segmental	0.4821	39.5164
GmALDH2B2	GmALDH2B9	WGD/segmental	0.4546	37.2623
GmALDH2B4	GmALDH2B3	WGD/segmental	0.1604	13.1475
GmALDH2B4	GmALDH2B7	WGD/segmental	0.4099	33.5984
GmALDH2B5	GmALDH2B3	WGD/segmental	0.7489	61.3852
GmALDH2B5	GmALDH2B7	WGD/segmental	0.824	67.541
GmALDH2B5	GmALDH2B8	WGD/segmental	0.2758	22.6066
GmALDH2B6	GmALDH2B9	WGD/segmental	0.1477	12.1066
GmALDH2B8	GmALDH2B9	WGD/segmental	0.4546	37.2623
GmALDH2C1	GmALDH2C3	WGD/segmental	0.5199	42.6148
GmALDH2C1	GmALDH2C5	WGD/segmental	0.1196	9.80328
GmALDH2C2	GmALDH2C4	WGD/segmental	1.3587	111.369
GmALDH2C2	GmALDH2C8	WGD/segmental	1.5461	126.73
GmALDH2C3	GmALDH2C8	WGD/segmental	0.1308	10.7213
GmALDH2C4	GmALDH2C5	WGD/segmental	0.824	67.541
GmALDH2C4	GmALDH2C7	WGD/segmental	0.3041	24.9262
GmALDH2C6	GmALDH2C8	WGD/segmental	0.6026	49.3934
GmALDH3F1	GmALDH3F2	WGD/segmental	0.3041	24.9262
GmALDH3H1	GmALDH3H2	WGD/segmental	0.477	39.0984
GmALDH3H1	GmALDH3H3	WGD/segmental	0.5247	43.0082
GmALDH3H1	GmALDH3H4	WGD/segmental	0.5037	41.2869
GmALDH3H2	GmALDH3H3	WGD/segmental	0.4408	36.1311
GmALDH3H2	GmALDH3H4	WGD/segmental	0.4099	33.5984
GmALDH3H3	GmALDH3H4	WGD/segmental	0.0693	5.68033
GmALDH3J1	GmALDH3J2	WGD/segmental	0.6603	54.123
GmALDH3J1	GmALDH3J4	WGD/segmental	1.5011	123.041
GmALDH3J2	GmALDH3J3	WGD/segmental	0.8009	65.6475
GmALDH3J2	GmALDH3J4	WGD/segmental	1.5596	127.836
GmALDH3J3	GmALDH3J4	WGD/segmental	0.6355	52.0902
GmALDH5F1	GmALDH5F2	WGD/segmental	0.2758	22.6066
GmALDH6B1	GmALDH6B2	WGD/segmental	0.0996	8.16393
GmALDH6B1	GmALDH6B3	WGD/segmental	0.5913	48.4672
GmALDH6B2	GmALDH6B3	WGD/segmental	0.5913	48.4672
GmALDH7B1	GmALDH7B2	WGD/segmental	0.0959	7.86066
GmALDH10A1	GmALDH10A2	WGD/segmental	1.2071	98.9426
GmALDH11A1	GmALDH11A2	WGD/segmental	0.2524	20.6885
GmALDH18B1	GmALDH18B3	WGD/segmental	0.0742	6.08197
GmALDH18B2	GmALDH18B4	WGD/segmental	0.0985	8.07377
GmALDH18B2	GmALDH18B5	WGD/segmental	0.3206	26.2787
GmALDH18B4	GmALDH18B5	WGD/segmental	0.3206	26.2787
GmALDH22A1	GmALDH22A2	WGD/segmental	0.5716	46.8525
GmALDH22A1	GmALDH22A3	WGD/segmental	0.6355	52.0902
GmALDH22A1	GmALDH22A4	WGD/segmental	0.0669	5.48361
GmALDH22A2	GmALDH22A3	WGD/segmental	0.1105	9.05738
GmALDH22A2	GmALDH22A4	WGD/segmental	0.5716	46.8525
GmALDH22A3	GmALDH22A4	WGD/segmental	0.6355	52.0902
