# Supplementary material for: Genome-wide characterization of the aldehyde dehydrogenase gene superfamily in soybean and its potential role in drought stress response
Source: BMC Genomics. 2017 Jul 7;18:518. doi: 10.1186/s12864-017-3908-y (PMC5501352; doi:10.1186/s12864-017-3908-y)
Supplement: Supplementary file 10 — Detailed information of putative co-functional genes of GmALDHs. (XLSX 92 kb) [file 12864_2017_3908_MOESM10_ESM.xlsx]

## Sheet: Table S5
Table S5 Detailed information of putative co-functional genes of GmALDHs.
Rank	Wm82.a2.v1	Paralogs	Symbol	Score	Evidences(with fractions of contribution)	Linked_q/valid_q	Linked_query	GO description
								BP (Biological Process)	CC (Cellular Component)	MF (Molecular Function)
1	Glyma.08G011800	Glyma.05G204700	na	35.43	AT-CC:1.00	11/53	GmALDH2C1 GmALDH2C2 GmALDH2C3 GmALDH2C4 GmALDH2C5 GmALDH2C6 GmALDH7B1 GmALDH2C7 GmALDH2C8 GmALDH2C9 GmALDH7B2	biosynthetic process;cellular metabolic process;steroid biosynthetic process;extracellular polysaccharide biosynthetic process	galactose biosynthetic process; pollen development	cellular metabolic process;galactose metabolic process
2	Glyma.05G204700	Glyma.08G011800	na	35.43	AT-CC:1.00	11/53	GmALDH2C1 GmALDH2C2 GmALDH2C3 GmALDH2C4 GmALDH2C5 GmALDH2C6 GmALDH7B1 GmALDH2C7 GmALDH2C8 GmALDH2C9 GmALDH7B2	biosynthetic process;cellular metabolic process;steroid biosynthetic process;extracellular polysaccharide biosynthetic process	galactose biosynthetic process; pollen development	cellular metabolic process;pollen development;galactose metabolic process
3	Glyma.13G221900	Glyma.15G090300	na	26.9	AT-CC:1.00	9/53	GmALDH2C1 GmALDH2C2 GmALDH2C3 GmALDH2C4 GmALDH2C5 GmALDH2C6 GmALDH2C7 GmALDH2C8 GmALDH2C9	na	phenylpropanoid metabolic process; secondary metabolic process	na
4	Glyma.15G090300	Glyma.13G221900	na	26	AT-CC:1.00	9/53	GmALDH2C1 GmALDH2C2 GmALDH2C3 GmALDH2C4 GmALDH2C5 GmALDH2C6 GmALDH2C7 GmALDH2C8 GmALDH2C9	na	phenylpropanoid metabolic process; secondary metabolic process	na
5	Glyma.06G047400	no_paralog	na	23.79	AT-CC:1.00	9/53	GmALDH2C1 GmALDH2C2 GmALDH2C3 GmALDH2C4 GmALDH2C5 GmALDH2C6 GmALDH2C7 GmALDH2C8 GmALDH2C9	na	phenylpropanoid metabolic process; secondary metabolic process	na
6	Glyma.08G255900	Glyma.13G049700 Glyma.18G278900	na	23.04	AT-CC:1.00	7/53	GmALDH18B2 GmALDH12A2 GmALDH7B1 GmALDH18B4 GmALDH7B2 GmALDH12A3 GmALDH18B5	glutamate biosynthetic process;proline catabolic process	defense response to bacterium; proline catabolic process; response to water deprivation	glutamate biosynthetic process;proline catabolic process
7	Glyma.19G043000	no_paralog	na	23.04	AT-CC:1.00	7/53	GmALDH18B2 GmALDH12A2 GmALDH7B1 GmALDH18B4 GmALDH7B2 GmALDH12A3 GmALDH18B5	glutamate biosynthetic process;proline catabolic process	defense response to bacterium; proline catabolic process; response to water deprivation	glutamate biosynthetic process;proline catabolic process
8	Glyma.03G070300	no_paralog	na	22.92	AT-CC:1.00	9/53	GmALDH2C1 GmALDH2C2 GmALDH2C3 GmALDH2C4 GmALDH2C5 GmALDH2C6 GmALDH2C7 GmALDH2C8 GmALDH2C9	na	phenylpropanoid metabolic process; secondary metabolic process	na
9	Glyma.13G049700	Glyma.08G255900 Glyma.18G278900 Glyma.19G042900	na	22.46	AT-CC:1.00	7/53	GmALDH18B2 GmALDH12A2 GmALDH7B1 GmALDH18B4 GmALDH7B2 GmALDH12A3 GmALDH18B5	glutamate biosynthetic process;proline catabolic process	defense response to bacterium; proline catabolic process; response to water deprivation	response to oxidative stress;response to water deprivation;defense response to bacterium;response to osmotic stress;glutamate biosynthetic process;proline catabolic process
10	Glyma.18G278900	Glyma.08G255900 Glyma.13G049700	na	22.45	AT-CC:1.00	7/53	GmALDH18B2 GmALDH12A2 GmALDH7B1 GmALDH18B4 GmALDH7B2 GmALDH12A3 GmALDH18B5	glutamate biosynthetic process;proline catabolic process	defense response to bacterium; proline catabolic process; response to water deprivation	glutamate biosynthetic process;proline catabolic process
11	Glyma.06G181700	no_paralog	na	22.23	AT-CC:1.00	9/53	GmALDH2C1 GmALDH2C2 GmALDH2C3 GmALDH2C4 GmALDH2C5 GmALDH2C6 GmALDH2C7 GmALDH2C8 GmALDH2C9	na	phenylpropanoid metabolic process; secondary metabolic process	secondary metabolic process
12	Glyma.19G042900	Glyma.13G049700	na	22.09	AT-CC:1.00	7/53	GmALDH18B2 GmALDH12A2 GmALDH7B1 GmALDH18B4 GmALDH7B2 GmALDH12A3 GmALDH18B5	glutamate biosynthetic process;proline catabolic process	defense response to bacterium; proline catabolic process; response to water deprivation	glutamate biosynthetic process;proline catabolic process
13	Glyma.17G044300	Glyma.13G115500	na	16.95	AT-CC:0.90 AT-CX:0.10	5/53	GmALDH18B2 GmALDH7B1 GmALDH18B4 GmALDH7B2 GmALDH18B5	na	L-lysine catabolic process	response to karrikin;L-lysine catabolic process
14	Glyma.13G115500	Glyma.17G044300	na	16.2	AT-CC:1.00	5/53	GmALDH18B2 GmALDH7B1 GmALDH18B4 GmALDH7B2 GmALDH18B5	na	L-lysine catabolic process	na
15	Glyma.19G089800	Glyma.05G077100 Glyma.16G057600	na	15.07	AT-CC:1.00	5/53	GmALDH18B2 GmALDH7B1 GmALDH18B4 GmALDH7B2 GmALDH18B5	chloride transport	anion transmembrane transport; chloride transport; hydrogen ion transmembrane transport; nitrate transport; response to nitrate	ion transmembrane transport;regulation of anion transport;chloride transport
16	Glyma.16G057600	Glyma.05G077100 Glyma.19G089800	na	13.93	AT-CC:1.00	5/53	GmALDH18B2 GmALDH7B1 GmALDH18B4 GmALDH7B2 GmALDH18B5	chloride transport	anion transmembrane transport; chloride transport; hydrogen ion transmembrane transport; nitrate transport; response to nitrate	ion transmembrane transport;regulation of anion transport;chloride transport
17	Glyma.03G070200	Glyma.01G103100	na	13.32	AT-CC:0.68 GM-CX:0.32	5/53	GmALDH6B1 GmALDH6B2 GmALDH7B1 GmALDH6B3 GmALDH7B2	na	na	response to sucrose;response to absence of light;cellular response to sucrose starvation
18	Glyma.05G077100	Glyma.16G057600 Glyma.19G089800	na	13.31	AT-CC:1.00	5/53	GmALDH18B2 GmALDH7B1 GmALDH18B4 GmALDH7B2 GmALDH18B5	chloride transport	anion transmembrane transport; chloride transport; hydrogen ion transmembrane transport; nitrate transport; response to nitrate	ion transmembrane transport;hydrogen ion transmembrane transport;regulation of anion transport;chloride transport;response to nitrate;nitrate transport
19	Glyma.04G057800	Glyma.06G058500	na	13.01	AT-CC:0.51 GM-CX:0.49	4/53	GmALDH3F1 GmALDH7B1 GmALDH7B2 GmALDH3F2	fatty acid biosynthetic process	cuticle development; epidermal cell differentiation; lipid biosynthetic process; very long-chain fatty acid metabolic process	fatty acid biosynthetic process;lipid biosynthetic process
20	Glyma.05G141900	Glyma.08G097800	na	12.44	AT-CC:0.84 GM-GN:0.16	4/53	GmALDH18B2 GmALDH5F1 GmALDH18B4 GmALDH18B5	na	arginine catabolic process to glutamate; hyperosmotic salinity response; ornithine catabolic process; plant-type hypersensitive response; proline biosynthetic process; response to salt stress	na
21	Glyma.08G097800	Glyma.05G141900	na	12.25	AT-CC:0.83 GM-GN:0.17	4/53	GmALDH18B2 GmALDH5F1 GmALDH18B4 GmALDH18B5	na	arginine catabolic process to glutamate; hyperosmotic salinity response; ornithine catabolic process; plant-type hypersensitive response; proline biosynthetic process; response to salt stress	na
22	Glyma.01G196800	Glyma.05G109600 Glyma.11G044800 Glyma.17G157400	na	12.11	AT-CC:0.82 AT-CX:0.18	4/53	GmALDH18B2 GmALDH18B4 GmALDH11A2 GmALDH18B5	cellular glucan metabolic process	na	na
23	Glyma.10G155300	Glyma.03G238800 Glyma.20G233000	na	12.1	AT-CC:0.58 DR-CX:0.42	4/53	GmALDH12A2 GmALDH7B1 GmALDH7B2 GmALDH12A3	na	oxidation-reduction process	na
24	Glyma.20G233000	Glyma.03G238800 Glyma.10G155300	na	12.04	AT-CC:0.57 DR-CX:0.43	4/53	GmALDH12A2 GmALDH7B1 GmALDH7B2 GmALDH12A3	na	oxidation-reduction process	na
25	Glyma.13G091100	Glyma.17G069200	na	11.26	AT-CC:1.00	3/53	GmALDH6B1 GmALDH6B2 GmALDH6B3	na	na	na
26	Glyma.17G069200	Glyma.13G091100	na	10.31	AT-CC:1.00	3/53	GmALDH6B1 GmALDH6B2 GmALDH6B3	na	na	na
27	Glyma.12G022000	Glyma.11G095900	na	10.22	AT-CC:1.00	3/53	GmALDH18B2 GmALDH18B4 GmALDH18B5	na	na	na
28	Glyma.17G131300	Glyma.01G139300 Glyma.01G140200 Glyma.03G028000	na	10.22	AT-CC:1.00	3/53	GmALDH18B2 GmALDH18B4 GmALDH18B5	na	arginine catabolic process; defense response to fungus; ornithine metabolic process; proline metabolic process; putrescine metabolic process; tyrosine metabolic process	na
29	Glyma.11G044800	Glyma.01G196800 Glyma.05G109600 Glyma.17G157400	na	10.02	AT-CC:1.00	3/53	GmALDH18B2 GmALDH18B4 GmALDH18B5	cellular glucan metabolic process	na	cellular glucan metabolic process
30	Glyma.01G140200	Glyma.03G028000 Glyma.17G131300	na	9.91	AT-CC:1.00	3/53	GmALDH18B2 GmALDH18B4 GmALDH18B5	na	arginine catabolic process; defense response to fungus; ornithine metabolic process; proline metabolic process; putrescine metabolic process; tyrosine metabolic process	defense response to bacterium;defense response to fungus;ornithine metabolic process;tyrosine metabolic process;arginine catabolic process;putrescine metabolic process;proline metabolic process
31	Glyma.11G095900	Glyma.12G022000	na	9.9	AT-CC:1.00	3/53	GmALDH18B2 GmALDH18B4 GmALDH18B5	na	na	na
32	Glyma.01G103100	Glyma.03G070200	na	9.61	AT-CC:1.00	3/53	GmALDH6B1 GmALDH6B2 GmALDH6B3	na	na	na
33	Glyma.01G162800	Glyma.11G080600	na	9.06	AT-CC:0.79 GM-CX:0.21	3/53	GmALDH11A1 GmALDH7B1 GmALDH11A2	na	citrate metabolic process; isocitrate metabolic process	na
34	Glyma.17G157400	Glyma.01G196800 Glyma.05G109600 Glyma.10G254500 Glyma.11G044800 Glyma.20G137000	na	9.06	AT-CC:1.00	3/53	GmALDH18B2 GmALDH18B4 GmALDH18B5	cellular glucan metabolic process	na	cellular glucan metabolic process
35	Glyma.08G170000	Glyma.15G256800	na	8.98	AT-CC:0.78 GM-CX:0.22	3/53	GmALDH11A1 GmALDH10A1 GmALDH11A2	na	response to cold; response to cytokinin	GTP catabolic process
36	Glyma.05G109600	Glyma.01G196800 Glyma.10G254500 Glyma.11G044800 Glyma.17G157400 Glyma.20G137000	na	8.87	AT-CC:1.00	3/53	GmALDH18B2 GmALDH18B4 GmALDH18B5	cellular glucan metabolic process	na	response to water deprivation;cellular glucan metabolic process
37	Glyma.03G137900	Glyma.19G140700	na	8.73	AT-CC:0.77 GM-CX:0.23	3/53	GmALDH12A2 GmALDH7B1 GmALDH7B2	na	raffinose catabolic process	na
38	Glyma.06G058500	Glyma.04G057800	na	8.55	AT-CC:0.76 GM-CX:0.24	3/53	GmALDH3F1 GmALDH7B1 GmALDH7B2	fatty acid biosynthetic process	cuticle development; epidermal cell differentiation; lipid biosynthetic process; very long-chain fatty acid metabolic process	fatty acid biosynthetic process;response to cold;response to karrikin;response to light stimulus;lipid biosynthetic process
39	Glyma.15G275600	Glyma.10G089300	na	8.4	AT-CC:0.73 GM-CX:0.27	3/53	GmALDH7B1 GmALDH7B2 GmALDH11A2	na	na	na
40	Glyma.02G062900	Glyma.01G182700 Glyma.11G059400 Glyma.16G145100	na	8.3	AT-CC:0.71 GM-CX:0.29	3/53	GmALDH12A2 GmALDH7B1 GmALDH7B2	na	defense response to fungus, incompatible interaction; salicylic acid metabolic process; systemic acquired resistance	response to wounding;systemic acquired resistance;salicylic acid metabolic process;jasmonic acid metabolic process;glycoside catabolic process
41	Glyma.13G332700	Glyma.02G095000 Glyma.11G143400 Glyma.12G066700 Glyma.15G041500 Glyma.18G286400	na	8.11	AT-CC:0.75 GM-CX:0.25	3/53	GmALDH7B1 GmALDH2C7 GmALDH7B2	na	translation	na
42	Glyma.17G066200	no_paralog	na	7.88	AT-CC:0.71 AT-CX:0.29	2/53	GmALDH7B1 GmALDH7B2	na	na	pentose-phosphate shunt;D-xylose metabolic process
43	Glyma.04G067600	Glyma.06G069200 Glyma.07G031400 Glyma.08G211400	na	7.63	AT-CC:1.00	2/53	GmALDH11A1 GmALDH11A2	na	na	na
44	Glyma.10G246300	Glyma.02G145700 Glyma.10G028300 Glyma.20G146200 Glyma.20G148200	na	7.57	AT-CC:1.00	2/53	GmALDH11A1 GmALDH11A2	na	response to cytokinin	na
45	Glyma.05G103200	Glyma.04G044600 Glyma.06G045100 Glyma.11G050700 Glyma.17G164100	na	7.51	AT-CC:1.00	2/53	GmALDH11A1 GmALDH11A2	negative regulation of catalytic activity	mucilage extrusion from seed coat; mucilage metabolic process involved in seed coat development; proteolysis; seed coat development	na
46	Glyma.17G164100	Glyma.04G044600 Glyma.05G103200 Glyma.06G045100 Glyma.11G050700 Glyma.14G087500 Glyma.17G236800	na	7.51	AT-CC:1.00	2/53	GmALDH11A1 GmALDH11A2	negative regulation of catalytic activity	mucilage extrusion from seed coat; mucilage metabolic process involved in seed coat development; proteolysis; seed coat development	na
47	Glyma.18G145500	Glyma.01G024800 Glyma.02G040300 Glyma.08G280700	na	7.51	AT-CC:1.00	2/53	GmALDH7B1 GmALDH7B2	glycolysis	na	glycolysis;carbohydrate phosphorylation;fructose 6-phosphate metabolic process
48	Glyma.11G080600	Glyma.01G162800	na	7.41	AT-CC:1.00	2/53	GmALDH11A1 GmALDH11A2	na	citrate metabolic process; isocitrate metabolic process	na
49	Glyma.13G261400	Glyma.15G245500	na	7.4	AT-CC:0.81 AT-CX:0.19	2/53	GmALDH7B1 GmALDH7B2	na	embryo development ending in seed dormancy; endosperm development; oxidation-reduction process; seed development	na
50	Glyma.15G257100	no_paralog	na	7.39	AT-CC:1.00	2/53	GmALDH11A1 GmALDH11A2	na	response to cold; response to cytokinin	GTP catabolic process;response to cold
51	Glyma.07G026300	Glyma.08G216200	na	7.35	AT-CC:1.00	2/53	GmALDH7B1 GmALDH7B2	biosynthetic process;cellular metabolic process;steroid biosynthetic process	na	na
52	Glyma.19G196700	Glyma.03G199100	na	7.35	AT-CC:1.00	2/53	GmALDH7B1 GmALDH7B2	na	na	na
53	Glyma.20G148400	no_paralog	na	7.35	AT-CC:1.00	2/53	GmALDH11A1 GmALDH11A2	na	response to cytokinin	na
54	Glyma.20G148300	no_paralog	na	7.35	AT-CC:1.00	2/53	GmALDH11A1 GmALDH11A2	na	response to cytokinin	na
55	Glyma.03G199100	Glyma.19G196700	na	7.3	AT-CC:1.00	2/53	GmALDH7B1 GmALDH7B2	na	na	na
56	Glyma.08G084300	Glyma.05G129600	na	7.29	AT-CC:1.00	2/53	GmALDH11A1 GmALDH11A2	na	chloroplast fission; embryo development; response to cytokinin	fatty acid biosynthetic process
57	Glyma.03G191500	Glyma.10G066700 Glyma.13G151800	na	7.29	AT-CC:1.00	2/53	GmALDH11A1 GmALDH11A2	glycolysis	pentose-phosphate shunt; response to cytokinin	glycolysis
58	Glyma.15G029200	no_paralog	ETFQO	7.23	AT-CC:0.77 AT-CX:0.23	2/53	GmALDH7B1 GmALDH7B2	na	leucine catabolic process	response to absence of light;leucine catabolic process
59	Glyma.16G058100	no_paralog	MPL1	7.22	AT-CC:1.00	2/53	GmALDH7B1 GmALDH7B2	lipid metabolic process	defense response to insect	lipid metabolic process;lipid catabolic process;defense response to insect
60	Glyma.05G129600	Glyma.08G084300	na	7.22	AT-CC:1.00	2/53	GmALDH11A1 GmALDH11A2	na	chloroplast fission; embryo development; response to cytokinin	fatty acid biosynthetic process
61	Glyma.08G280700	Glyma.01G024800 Glyma.02G040300 Glyma.18G145500	na	7.2	AT-CC:1.00	2/53	GmALDH7B1 GmALDH7B2	glycolysis	na	glycolysis;carbohydrate phosphorylation;fructose 6-phosphate metabolic process
62	Glyma.17G242400	Glyma.14G082700	na	7.11	AT-CC:1.00	2/53	GmALDH7B1 GmALDH7B2	na	na	response to abscisic acid;response to gibberellin
63	Glyma.12G047500	Glyma.02G061300 Glyma.11G122600 Glyma.16G143700	na	7	AT-CC:1.00	2/53	GmALDH7B1 GmALDH7B2	na	na	na
64	Glyma.18G286400	Glyma.02G095000 Glyma.11G143400 Glyma.12G066700 Glyma.13G332700 Glyma.15G041500	na	6.9	AT-CC:1.00	2/53	GmALDH7B1 GmALDH7B2	na	translation	na
65	Glyma.07G226600	no_paralog	na	6.9	AT-CC:1.00	2/53	GmALDH7B1 GmALDH7B2	na	abscisic acid-activated signaling pathway; response to cytokinin; response to heat; response to salt stress	response to salt stress;response to cadmium ion;response to cold;response to heat;response to bacterium;abscisic acid-activated signaling pathway
66	Glyma.06G319300	Glyma.04G118700 Glyma.12G004600	na	6.9	AT-CC:1.00	2/53	GmALDH7B1 GmALDH7B2	na	na	negative regulation of catalytic activity
67	Glyma.10G246500	no_paralog	na	6.83	AT-CC:1.00	2/53	GmALDH11A1 GmALDH11A2	na	response to cytokinin	na
68	Glyma.06G323700	no_paralog	na	6.8	AT-CC:1.00	2/53	GmALDH7B1 GmALDH7B2	biosynthetic process;sucrose metabolic process	na	biosynthetic process;sucrose metabolic process
69	Glyma.04G235200	Glyma.06G129400 Glyma.14G120500	na	6.8	AT-CC:1.00	2/53	GmALDH7B1 GmALDH7B2	biosynthetic process	amylopectin biosynthetic process	biosynthetic process;glucan biosynthetic process
70	Glyma.20G146200	Glyma.10G246300 Glyma.10G028300	CG-4	6.79	AT-CC:1.00	2/53	GmALDH11A1 GmALDH11A2	na	response to cytokinin	na
71	Glyma.20G148200	Glyma.02G145700 Glyma.10G246300	na	6.78	AT-CC:1.00	2/53	GmALDH11A1 GmALDH11A2	na	response to cytokinin	na
72	Glyma.05G037700	Glyma.17G089400	na	6.76	AT-CC:1.00	2/53	GmALDH12A2 GmALDH12A3	na	reactive oxygen species metabolic process	na
73	Glyma.11G122600	Glyma.02G061300 Glyma.12G047500 Glyma.16G143700	na	6.73	AT-CC:1.00	2/53	GmALDH7B1 GmALDH7B2	na	na	response to abscisic acid;cold acclimation;cellular response to water deprivation
74	Glyma.01G164900	Glyma.02G046700 Glyma.11G106900 Glyma.11G078200 Glyma.16G125000	na	6.71	AT-CC:1.00	2/53	GmALDH7B1 GmALDH7B2	na	na	na
75	Glyma.02G095000	Glyma.11G143400 Glyma.12G066700 Glyma.13G332700 Glyma.15G041500 Glyma.18G286400	na	6.7	AT-CC:1.00	2/53	GmALDH7B1 GmALDH7B2	na	translation	na
76	Glyma.02G063500	no_paralog	na	6.65	AT-CC:1.00	2/53	GmALDH7B1 GmALDH7B2	na	defense response to fungus, incompatible interaction; salicylic acid metabolic process; systemic acquired resistance	na
77	Glyma.10G064400	Glyma.03G189200 Glyma.13G149000 Glyma.19G189400	na	6.62	AT-CC:1.00	2/53	GmALDH11A1 GmALDH11A2	na	na	na
78	Glyma.05G187700	Glyma.08G145900	na	6.62	AT-CC:1.00	2/53	GmALDH7B1 GmALDH7B2	na	lignin biosynthetic process; response to cytokinin	na
79	Glyma.17G089400	Glyma.05G037700	na	6.58	AT-CC:1.00	2/53	GmALDH12A2 GmALDH12A3	na	reactive oxygen species metabolic process	na
80	Glyma.06G129400	Glyma.04G235200	na	6.56	AT-CC:1.00	2/53	GmALDH7B1 GmALDH7B2	biosynthetic process	amylopectin biosynthetic process	biosynthetic process;glucan biosynthetic process;amylopectin biosynthetic process
81	Glyma.11G078200	Glyma.01G164900 Glyma.02G046700	na	6.53	AT-CC:1.00	2/53	GmALDH7B1 GmALDH7B2	na	na	response to salt stress;response to cold;response to high light intensity
82	Glyma.04G118700	Glyma.06G319300	na	6.52	AT-CC:1.00	2/53	GmALDH7B1 GmALDH7B2	na	na	negative regulation of catalytic activity;shade avoidance
83	Glyma.08G019300	Glyma.05G212800 Glyma.07G062600 Glyma.09G253600 Glyma.10G229600 Glyma.16G030700 Glyma.18G239300 Glyma.20G163700	na	6.51	AT-CC:1.00	2/53	GmALDH7B1 GmALDH7B2	na	endoplasmic reticulum tubular network organization	endoplasmic reticulum tubular network organization
84	Glyma.16G145200	no_paralog	na	6.48	AT-CC:1.00	2/53	GmALDH7B1 GmALDH7B2	na	defense response to fungus, incompatible interaction; salicylic acid metabolic process; systemic acquired resistance	na
85	Glyma.08G145900	Glyma.05G187700	na	6.43	AT-CC:1.00	2/53	GmALDH7B1 GmALDH7B2	na	lignin biosynthetic process; response to cytokinin	na
86	Glyma.05G212800	Glyma.07G062600 Glyma.08G019300 Glyma.09G253600 Glyma.10G229600 Glyma.16G030700 Glyma.18G239300 Glyma.20G163700	na	6.4	AT-CC:1.00	2/53	GmALDH7B1 GmALDH7B2	na	endoplasmic reticulum tubular network organization	na
87	Glyma.13G149000	Glyma.03G189200 Glyma.10G064400 Glyma.19G189400	na	6.26	AT-CC:1.00	2/53	GmALDH11A1 GmALDH11A2	na	na	na
88	Glyma.01G024800	Glyma.02G040300 Glyma.08G280700 Glyma.18G145500	na	6.26	AT-CC:1.00	2/53	GmALDH7B1 GmALDH7B2	glycolysis	na	glycolysis;carbohydrate phosphorylation;fructose 6-phosphate metabolic process
89	Glyma.02G063400	no_paralog	na	6.24	AT-CC:1.00	2/53	GmALDH7B1 GmALDH7B2	na	defense response to fungus, incompatible interaction; salicylic acid metabolic process; systemic acquired resistance	na
90	Glyma.15G275700	no_paralog	na	6.24	AT-CC:1.00	2/53	GmALDH7B1 GmALDH7B2	na	na	na
91	Glyma.20G146300	no_paralog	na	6.19	AT-CC:1.00	2/53	GmALDH11A1 GmALDH11A2	na	response to cytokinin	na
92	Glyma.02G063300	no_paralog	na	6.14	AT-CC:1.00	2/53	GmALDH7B1 GmALDH7B2	na	defense response to fungus, incompatible interaction; salicylic acid metabolic process; systemic acquired resistance	na
93	Glyma.02G063100	no_paralog	na	6.07	AT-CC:1.00	2/53	GmALDH7B1 GmALDH7B2	na	defense response to fungus, incompatible interaction; salicylic acid metabolic process; systemic acquired resistance	na
94	Glyma.10G089300	Glyma.15G275600	na	6	AT-CC:1.00	2/53	GmALDH7B1 GmALDH7B2	na	na	na
95	Glyma.15G041500	Glyma.02G095000 Glyma.11G143400 Glyma.12G066700 Glyma.13G332700 Glyma.18G286400	na	5.99	AT-CC:1.00	2/53	GmALDH7B1 GmALDH7B2	na	translation	na
96	Glyma.19G070900	no_paralog	na	5.97	AT-CC:1.00	2/53	GmALDH7B1 GmALDH7B2	lipid metabolic process	defense response to insect	lipid metabolic process;lipid catabolic process
97	Glyma.16G145100	Glyma.01G182700 Glyma.02G062900 Glyma.11G059500	na	5.95	AT-CC:1.00	2/53	GmALDH7B1 GmALDH7B2	na	defense response to fungus, incompatible interaction; salicylic acid metabolic process; systemic acquired resistance	na
98	Glyma.08G216200	Glyma.07G026300	na	5.92	AT-CC:1.00	2/53	GmALDH7B1 GmALDH7B2	cellular metabolic process;steroid biosynthetic process	na	steroid biosynthetic process
99	Glyma.10G089500	no_paralog	na	5.92	AT-CC:1.00	2/53	GmALDH7B1 GmALDH7B2	na	na	response to wounding;response to UV-B;response to ozone
100	Glyma.05G083600	no_paralog	na	5.91	AT-CC:1.00	2/53	GmALDH7B1 GmALDH7B2	intracellular protein transport;GPI anchor metabolic process	defense response to fungus, incompatible interaction; salicylic acid metabolic process; systemic acquired resistance	na
101	Glyma.11G143400	Glyma.02G095000 Glyma.12G066700 Glyma.13G332700 Glyma.15G041500 Glyma.18G286400	na	5.87	AT-CC:1.00	2/53	GmALDH7B1 GmALDH7B2	na	translation	na
102	Glyma.02G063000	no_paralog	na	5.86	AT-CC:1.00	2/53	GmALDH7B1 GmALDH7B2	na	defense response to fungus, incompatible interaction; salicylic acid metabolic process; systemic acquired resistance	na
103	Glyma.09G008100	Glyma.15G112500	na	5.81	AT-CC:1.00	2/53	GmALDH7B1 GmALDH7B2	na	photoinhibition	response to abscisic acid;response to cold;photoinhibition
104	Glyma.02G063600	no_paralog	na	5.79	AT-CC:1.00	2/53	GmALDH7B1 GmALDH7B2	na	defense response to fungus, incompatible interaction; salicylic acid metabolic process; systemic acquired resistance	na
105	Glyma.04G183100	no_paralog	na	5.76	AT-CC:1.00	2/53	GmALDH12A2 GmALDH12A3	na	reactive oxygen species metabolic process	na
106	Glyma.12G066700	Glyma.02G095000 Glyma.11G143400 Glyma.13G332700 Glyma.15G041500 Glyma.18G286400	na	5.64	AT-CC:1.00	2/53	GmALDH7B1 GmALDH7B2	na	translation	response to oxidative stress;response to cold;response to high light intensity
107	Glyma.15G112500	Glyma.09G008100	na	5.63	AT-CC:1.00	2/53	GmALDH7B1 GmALDH7B2	na	photoinhibition	na
108	Glyma.02G046700	Glyma.01G164900 Glyma.11G106900 Glyma.11G078200 Glyma.12G031900	na	5.56	AT-CC:1.00	2/53	GmALDH7B1 GmALDH7B2	na	na	na
109	Glyma.16G060800	Glyma.19G086100 Glyma.19G057700	na	5.18	GM-CX:1.00	2/53	GmALDH2C5 GmALDH2C6	na	na	na
110	Glyma.13G048500	no_paralog	na	5.16	GM-CX:1.00	2/53	GmALDH10A2 GmALDH11A2	na	na	na
111	Glyma.15G239500	no_paralog	na	5.06	GM-CX:1.00	2/53	GmALDH11A1 GmALDH3J2	na	na	na
112	Glyma.01G238800	Glyma.10G249400 Glyma.11G004800 Glyma.20G144100	na	5.02	GM-CX:0.63 SC-CX:0.37	2/53	GmALDH2B1 GmALDH5F2	na	carbohydrate transmembrane transport; monosaccharide transport; phosphorylation	na
113	Glyma.14G067000	Glyma.02G249600 Glyma.03G068100 Glyma.11G221000 Glyma.18G036400	na	4.96	GM-CX:0.54 AT-CX:0.46	2/53	GmALDH11A1 GmALDH11A2	na	leaf senescence	na
114	Glyma.07G062600	Glyma.05G212800 Glyma.08G019300 Glyma.10G229600 Glyma.16G030700 Glyma.20G163700	na	4.95	AT-CC:1.00	2/53	GmALDH7B1 GmALDH7B2	na	endoplasmic reticulum tubular network organization	na
115	Glyma.18G143600	Glyma.01G026300 Glyma.02G038500 Glyma.06G178400 Glyma.08G282800 Glyma.17G085500	na	4.89	AT-CC:0.56 GM-GN:0.44	2/53	GmALDH10A2 GmALDH22A2	amine metabolic process	na	amine metabolic process
116	Glyma.08G282800	Glyma.01G026300 Glyma.02G038500 Glyma.06G178400 Glyma.17G085500 Glyma.18G143600	na	4.89	AT-CC:0.56 GM-GN:0.44	2/53	GmALDH10A2 GmALDH22A2	amine metabolic process	na	amine metabolic process
117	Glyma.18G113100	no_paralog	na	4.86	GM-CX:1.00	2/53	GmALDH11A1 GmALDH3J2	na	na	na
118	Glyma.15G123800	Glyma.09G017900	na	4.85	GM-CX:1.00	2/53	GmALDH3J2 GmALDH3J3	na	na	na
119	Glyma.07G014500	Glyma.01G005700 Glyma.07G125900 Glyma.08G200000	VSPA	4.77	GM-CX:1.00	2/53	GmALDH11A1 GmALDH3J2	na	na	dephosphorylation;response to oxidative stress;response to wounding;hyperosmotic salinity response;defense response to insect;response to copper ion;response to insect
120	Glyma.20G098400	Glyma.10G147600	na	4.69	GM-CX:1.00	2/53	GmALDH10A1 GmALDH7B1	protein folding	calcium ion homeostasis; response to oxidative stress	protein folding;response to oxidative stress;response to salt stress;response to cadmium ion;calcium ion homeostasis
121	Glyma.02G038500	Glyma.01G026300 Glyma.06G178400 Glyma.08G282800 Glyma.18G143600	na	4.6	AT-CC:0.54 GM-GN:0.46	2/53	GmALDH10A2 GmALDH22A2	amine metabolic process	na	amine metabolic process
122	Glyma.07G246300	Glyma.17G027600	na	4.56	AT-CC:0.56 GM-CX:0.44	2/53	GmALDH10A2 GmALDH7B1	fatty acid metabolic process	na	fatty acid metabolic process
123	Glyma.15G057400	no_paralog	na	4.51	GM-CX:1.00	2/53	GmALDH2C5 GmALDH2C6	na	na	na
124	Glyma.09G277900	Glyma.02G234200	na	4.44	GM-CX:1.00	2/53	GmALDH2C1 GmALDH2C6	response to oxidative stress	na	response to oxidative stress
125	Glyma.14G142500	no_paralog	na	4.42	GM-CX:1.00	2/53	GmALDH3J4 GmALDH22A4	na	na	na
126	Glyma.08G050000	no_paralog	na	4.4	GM-CX:1.00	2/53	GmALDH3J4 GmALDH22A4	na	na	na
127	Glyma.02G141500	Glyma.03G159500 Glyma.10G032500 Glyma.10G162800 Glyma.10G180300 Glyma.19G161700 Glyma.20G210200 Glyma.20G225400	na	4.34	GM-CX:1.00	2/53	GmALDH18B3 GmALDH12A2	na	protein autoubiquitination; protein ubiquitination; response to water deprivation	na
128	Glyma.06G036200	Glyma.04G036100	na	4.31	GM-CX:1.00	2/53	GmALDH2C5 GmALDH2C6	transport	na	na
129	Glyma.11G117300	Glyma.04G012700 Glyma.06G012600 Glyma.12G043000	na	4.14	AT-CC:0.51 GM-CX:0.49	2/53	GmALDH10A2 GmALDH11A2	na	DNA duplex unwinding; RNA secondary structure unwinding; alternative mRNA splicing, via spliceosome; circadian rhythm; innate immune response; mRNA export from nucleus; regulation of stomatal movement; response to abscisic acid; response to cold; response to cytokinin; response to osmotic stress; vegetative to reproductive phase transition of meristem	na
130	Glyma.12G019800	no_paralog	na	4.13	GM-CX:1.00	2/53	GmALDH2C1 GmALDH2C6	cellular metabolic process;steroid biosynthetic process	na	cellular metabolic process
131	Glyma.09G206200	Glyma.01G016600	na	4.1	GM-CX:1.00	2/53	GmALDH2C5 GmALDH2C6	na	na	na
132	Glyma.20G220800	Glyma.10G168800	na	4.07	GM-CX:1.00	2/53	GmALDH2C5 GmALDH2C6	na	na	na
133	Glyma.02G249600	Glyma.11G221000 Glyma.14G067000 Glyma.18G036400	na	4.06	GM-CX:1.00	2/53	GmALDH11A1 GmALDH11A2	na	leaf senescence	na
134	Glyma.11G127100	Glyma.12G051700 Glyma.13G344700	na	4.04	GM-CX:1.00	2/53	GmALDH11A1 GmALDH11A2	na	negative regulation of photomorphogenesis; photomorphogenesis; regulation of transcription, DNA-templated; response to salt stress	na
135	Glyma.10G142200	Glyma.02G006800 Glyma.03G227700 Glyma.03G225200 Glyma.19G224600 Glyma.19G222200 Glyma.20G090700	na	4.03	GM-CX:1.00	1/53	GmALDH3J3	na	regulation of stomatal movement; regulation of transcription, DNA-templated; root development; seed coat development; vasculature development; xylem development	na
136	Glyma.19G259300	Glyma.03G260600 Glyma.07G050900 Glyma.16G019900	na	3.98	GM-CX:1.00	2/53	GmALDH2C5 GmALDH2C6	na	L-ascorbic acid biosynthetic process; oxidation-reduction process	na
137	Glyma.04G215800	Glyma.06G150300	na	3.96	AT-CX:1.00	1/53	GmALDH11A2	photosynthesis	photosynthetic electron transport in photosystem I	photosynthesis
138	Glyma.11G111100	Glyma.04G008300 Glyma.12G037400	na	3.95	GM-CX:0.56 AT-CX:0.44	1/53	GmALDH11A2	glycolysis	pentose-phosphate shunt	glycolysis;response to cadmium ion;response to abscisic acid
139	Glyma.06G073000	Glyma.04G071700 Glyma.05G012200 Glyma.14G128900 Glyma.17G120300 Glyma.17G204800	na	3.86	GM-CX:1.00	1/53	GmALDH2C7	signal transduction	na	signal transduction;regulation of catalytic activity
140	Glyma.12G158600	Glyma.06G233800	na	3.79	AT-CX:0.72 DR-CX:0.28	2/53	GmALDH6B2 GmALDH7B2	tyrosine metabolic process;L-phenylalanine catabolic process	homogentisate catabolic process; tyrosine catabolic process	L-phenylalanine catabolic process;tyrosine metabolic process;homogentisate catabolic process
141	Glyma.11G004800	Glyma.01G238800 Glyma.10G249400 Glyma.20G144100	na	3.77	GM-CX:0.55 SC-CX:0.45	2/53	GmALDH2B1 GmALDH5F2	na	carbohydrate transmembrane transport; monosaccharide transport; phosphorylation	na
142	Glyma.02G163300	no_paralog	na	3.66	GM-CX:1.00	2/53	GmALDH3I1 GmALDH2B7	na	heat acclimation; protein autophosphorylation	na
143	Glyma.11G245400	Glyma.05G172300 Glyma.18G011800	na	3.63	GM-CX:0.59 AT-CX:0.41	1/53	GmALDH11A2	photosynthesis	photosynthesis	photosynthesis
144	Glyma.18G055400	Glyma.01G130500 Glyma.02G233900 Glyma.03G038100 Glyma.11G161800 Glyma.14G201700	na	3.63	GM-CX:1.00	2/53	GmALDH2C5 GmALDH2C6	response to oxidative stress	na	response to oxidative stress
145	Glyma.05G149800	Glyma.11G253300 Glyma.18G003700	na	3.63	GM-CX:1.00	2/53	GmALDH2B1 GmALDH5F2	na	na	negative regulation of endopeptidase activity;negative regulation of peptidase activity
146	Glyma.09G216800	Glyma.01G151600 Glyma.16G107300 Glyma.16G075700	na	3.62	GM-CX:1.00	2/53	GmALDH10A2 GmALDH3J3	na	na	na
147	Glyma.06G225500	Glyma.12G237000	na	3.55	GM-CX:1.00	1/53	GmALDH3J3	cellulose biosynthetic process	cellulose biosynthetic process; plant-type cell wall biogenesis; plant-type secondary cell wall biogenesis; rhamnogalacturonan I side chain metabolic process	cellulose biosynthetic process
148	Glyma.18G215800	Glyma.09G273300	na	3.55	GM-CX:1.00	1/53	GmALDH2C7	na	defense response to fungus; negative regulation of abscisic acid-activated signaling pathway; negative regulation of cell growth; pollen tube reception; post-embryonic development; protein autophosphorylation; response to brassinosteroid; response to ethylene; root development	defense response to fungus;protein autophosphorylation;post-embryonic development;pollen tube reception
149	Glyma.20G209900	Glyma.02G005700 Glyma.10G180600	na	3.55	GM-CX:1.00	1/53	GmALDH2B7	DNA repair	chromatin organization; chromatin remodeling; circadian regulation of calcium ion oscillation; phototropism; positive regulation of flower development; regulation of flower development; regulation of meristem growth; response to blue light; response to water deprivation; stomatal movement	DNA repair
150	Glyma.17G257400	Glyma.14G218200	na	3.55	GM-CX:1.00	2/53	GmALDH3F1 GmALDH2B7	na	photosystem II repair; protein folding	na
151	Glyma.11G194500	Glyma.12G079600 Glyma.13G323000	na	3.49	AT-CC:0.53 GM-CX:0.47	1/53	GmALDH10A2	na	jasmonic acid biosynthetic process	na
152	Glyma.19G142700	Glyma.02G180500 Glyma.03G139900 Glyma.10G094800	na	3.49	GM-CX:1.00	1/53	GmALDH3J3	na	na	na
153	Glyma.13G276800	Glyma.06G242600 Glyma.12G224500 Glyma.12G155400 Glyma.12G205000 Glyma.12G114000 Glyma.13G296400	na	3.49	GM-CX:1.00	1/53	GmALDH2B7	na	na	na
154	Glyma.19G028500	Glyma.01G057100 Glyma.02G115400 Glyma.05G022600 Glyma.08G243000 Glyma.13G057700 Glyma.18G265100 Glyma.20G026400	na	3.44	GM-CX:1.00	1/53	GmALDH2B7	na	UDP-glucuronate biosynthetic process; carbohydrate metabolic process; cell wall pectin metabolic process	na
155	Glyma.08G089700	Glyma.05G134600	ATFKBP13	3.44	GM-CX:1.00	2/53	GmALDH11A1 GmALDH11A2	protein folding	na	protein folding;protein peptidyl-prolyl isomerization
156	Glyma.04G153700	Glyma.06G225400	na	3.41	GM-CX:1.00	1/53	GmALDH3J3	cellulose biosynthetic process	cellulose biosynthetic process; plant-type cell wall biogenesis; plant-type secondary cell wall biogenesis; rhamnogalacturonan I side chain metabolic process	cellulose biosynthetic process
157	Glyma.04G067900	Glyma.06G069600	na	3.4	GM-CX:1.00	1/53	GmALDH2B7	cellulose biosynthetic process	cellulose biosynthetic process; hyperosmotic salinity response; plant-type cell wall biogenesis; plant-type primary cell wall biogenesis	cellulose biosynthetic process
158	Glyma.18G042900	Glyma.02G242200 Glyma.11G213800	na	3.4	GM-CX:1.00	1/53	GmALDH2B7	na	na	na
159	Glyma.11G251100	Glyma.05G147700 Glyma.18G005800	na	3.34	GM-CX:1.00	1/53	GmALDH3F2	na	cuticle development; defense response to fungus; lipid transport	na
160	Glyma.08G221500	Glyma.07G020500	na	3.33	GM-CX:1.00	1/53	GmALDH3J3	na	na	na
161	Glyma.09G185200	Glyma.05G233500 Glyma.07G090800 Glyma.08G040800 Glyma.10G275000 Glyma.20G114800	na	3.32	GM-CX:1.00	1/53	GmALDH2B7	na	na	na
162	Glyma.19G000200	Glyma.05G000300	na	3.32	GM-CX:1.00	2/53	GmALDH11A1 GmALDH11A2	photosynthesis	na	photosynthesis;lipoate biosynthetic process
163	Glyma.01G217100	no_paralog	na	3.31	AT-CX:1.00	1/53	GmALDH7B2	signal transduction	na	signal transduction
164	Glyma.07G018000	Glyma.04G083200 Glyma.06G084600 Glyma.08G203000 Glyma.13G356000 Glyma.15G018100	na	3.3	GM-CX:1.00	1/53	GmALDH3J2	transport	ammonium transmembrane transport; urea transport; water transport	na
165	Glyma.15G271700	no_paralog	na	3.29	GM-CX:1.00	2/53	GmALDH10A1 GmALDH7B1	na	na	na
166	Glyma.01G046700	Glyma.02G106900 Glyma.04G170300 Glyma.06G193300 Glyma.08G300700 Glyma.18G119600	na	3.26	GM-CX:1.00	1/53	GmALDH10A2	na	na	methylation
167	Glyma.17G092500	Glyma.01G035300 Glyma.02G030800 Glyma.04G179900 Glyma.05G034800 Glyma.06G184900 Glyma.08G290800 Glyma.18G133300	na	3.25	GM-CX:1.00	1/53	GmALDH2B7	na	na	na
168	Glyma.19G013400	Glyma.08G292100 Glyma.13G069400 Glyma.18G131600	na	3.24	GM-CX:1.00	1/53	GmALDH2B7	response to oxidative stress	na	response to oxidative stress
169	Glyma.13G319000	Glyma.11G189100 Glyma.12G181800 Glyma.12G085500	na	3.24	GM-CX:1.00	1/53	GmALDH2B5	L-phenylalanine biosynthetic process	L-phenylalanine biosynthetic process; response to low fluence blue light stimulus by blue low-fluence system; tyrosine biosynthetic process	response to karrikin;L-phenylalanine biosynthetic process;tyrosine biosynthetic process;response to low fluence blue light stimulus by blue low-fluence system
170	Glyma.11G061300	Glyma.01G180800 Glyma.02G061100 Glyma.16G143600	na	3.23	AT-CX:1.00	1/53	GmALDH11A2	photosynthesis;photosystem II stabilization	photoinhibition; photosynthesis, light reaction; photosystem II assembly; photosystem II stabilization; regulation of protein dephosphorylation	photosynthesis;photosystem II stabilization
171	Glyma.07G048900	no_paralog	na	3.17	GM-CX:1.00	1/53	GmALDH3J3	na	na	methylation
172	Glyma.01G126200	no_paralog	na	3.16	AT-CC:0.62 GM-CX:0.38	1/53	GmALDH10A2	na	na	na
173	Glyma.09G038500	Glyma.15G143600	na	3.15	GM-CX:1.00	1/53	GmALDH3J3	cell wall macromolecule catabolic process;chitin catabolic process	lignin biosynthetic process	cell wall macromolecule catabolic process;chitin catabolic process
174	Glyma.20G172600	Glyma.02G076300 Glyma.10G219100 Glyma.16G158400	na	3.14	GM-CX:1.00	1/53	GmALDH3J2	na	flavonoid biosynthetic process; lignin biosynthetic process; proanthocyanidin biosynthetic process	lignin catabolic process
175	Glyma.02G159200	no_paralog	na	3.13	AT-CC:1.00	1/53	GmALDH10A2	na	na	na
176	Glyma.11G032300	no_paralog	HINT4	3.13	AT-CC:1.00	1/53	GmALDH10A2	na	purine ribonucleotide metabolic process; sulfur compound metabolic process	sulfur compound metabolic process;purine ribonucleotide metabolic process
177	Glyma.11G137200	no_paralog	na	3.12	GM-CX:1.00	1/53	GmALDH5F1	na	na	na
178	Glyma.02G239500	no_paralog	na	3.11	AT-CC:1.00	1/53	GmALDH10A2	na	na	na
179	Glyma.04G204300	no_paralog	na	3.11	AT-CC:1.00	1/53	GmALDH10A2	na	na	na
180	Glyma.02G210400	Glyma.08G070100 Glyma.14G177900 Glyma.15G056000	na	3.11	GM-CX:1.00	1/53	GmALDH3J3	na	na	na
181	Glyma.09G167900	Glyma.16G217700	na	3.1	GM-CX:1.00	1/53	GmALDH11A1	na	regulation of transcription, DNA-templated	na
182	Glyma.08G309700	Glyma.02G287400 Glyma.18G106400	na	3.09	AT-CX:1.00	1/53	GmALDH12A3	na	na	na
183	Glyma.02G214900	Glyma.06G097300	na	3.08	GM-CX:1.00	1/53	GmALDH3J3	na	pollen development; very long-chain fatty acid biosynthetic process; wax biosynthetic process	na
184	Glyma.14G064500	no_paralog	na	3.06	GM-CX:1.00	1/53	GmALDH3J2	negative regulation of catalytic activity	na	na
185	Glyma.U019600	Glyma.12G070500 Glyma.13G327800	na	3.05	GM-CX:1.00	1/53	GmALDH3J2	defense response	na	defense response;response to biotic stimulus
186	Glyma.14G208300	no_paralog	na	3.04	AT-CC:1.00	1/53	GmALDH10A2	na	na	na
187	Glyma.07G055800	Glyma.03G257500 Glyma.16G024500 Glyma.19G255800	na	3.04	GM-CX:1.00	1/53	GmALDH2B7	na	na	na
188	Glyma.15G109500	Glyma.07G262200 Glyma.09G004800	na	3.02	GM-CX:1.00	1/53	GmALDH2C6	na	na	na
189	Glyma.09G187200	Glyma.01G084600	na	3.02	GM-CX:1.00	1/53	GmALDH2B5	na	proteolysis; response to abscisic acid; response to water deprivation; systemic acquired resistance	na
190	Glyma.15G239300	no_paralog	na	3.02	GM-CX:1.00	1/53	GmALDH3J2	na	na	na
191	Glyma.13G329000	Glyma.12G072400 Glyma.15G044800 Glyma.U021300	na	3.01	GM-CX:1.00	1/53	GmALDH2B6	na	regulation of transcription, DNA-templated	na
192	Glyma.03G045600	no_paralog	na	3.01	GM-CX:1.00	1/53	GmALDH3J3	na	na	na
193	Glyma.20G077000	Glyma.10G124700	na	3	GM-CX:1.00	1/53	GmALDH7B1	na	fatty acid beta-oxidation; fatty acid oxidation; glyoxysome organization; positive regulation of abscisic acid-activated signaling pathway	positive regulation of abscisic acid-activated signaling pathway;glyoxysome organization
194	Glyma.07G090400	Glyma.09G185500	na	3	GM-CX:1.00	1/53	GmALDH18B3	na	na	response to stress;response to water
195	Glyma.04G005600	Glyma.06G005300	na	2.99	GM-CX:1.00	1/53	GmALDH3J3	na	na	na
196	Glyma.10G298000	Glyma.20G249000	PWD	2.98	AT-CX:1.00	1/53	GmALDH5F2	phosphorylation	protein autophosphorylation; starch catabolic process; starch metabolic process	protein autophosphorylation;carbohydrate phosphorylation;starch metabolic process
197	Glyma.15G138000	Glyma.07G236800 Glyma.09G033000	na	2.97	GM-CX:1.00	1/53	GmALDH3J3	na	na	na
198	Glyma.13G348300	Glyma.15G025700	na	2.95	GM-CX:1.00	1/53	GmALDH5F1	na	na	dephosphorylation
199	Glyma.19G022300	no_paralog	na	2.94	GM-CX:1.00	1/53	GmALDH3J3	na	na	na
200	Glyma.03G142800	Glyma.19G145800	na	2.92	AT-CX:1.00	1/53	GmALDH11A2	na	na	na
201	Glyma.19G145800	Glyma.03G142800	na	2.92	AT-CX:1.00	1/53	GmALDH11A2	na	na	na
202	Glyma.05G003200	no_paralog	na	2.92	GM-CX:1.00	1/53	GmALDH3J3	na	wax biosynthetic process	na
203	Glyma.02G239400	no_paralog	na	2.91	AT-CC:1.00	1/53	GmALDH10A2	na	na	na
204	Glyma.06G140300	Glyma.04G224400	na	2.91	AT-CC:1.00	1/53	GmALDH10A2	na	na	na
205	Glyma.06G254700	no_paralog	na	2.91	AT-CC:1.00	1/53	GmALDH10A2	pentose-phosphate shunt;fatty acid metabolic process;glycerol-3-phosphate catabolic process	na	fatty acid metabolic process
206	Glyma.11G014900	Glyma.01G232100	na	2.91	AT-CC:1.00	1/53	GmALDH10A2	na	na	na
207	Glyma.17G050600	Glyma.13G108800 Glyma.15G176100	na	2.91	AT-CC:1.00	1/53	GmALDH10A2	na	na	na
208	Glyma.15G207200	no_paralog	na	2.91	AT-CC:1.00	1/53	GmALDH10A2	na	na	na
209	Glyma.15G213100	Glyma.08G237400	na	2.91	AT-CC:1.00	1/53	GmALDH10A2	na	na	na
210	Glyma.07G075500	no_paralog	na	2.91	AT-CC:1.00	1/53	GmALDH10A2	na	na	na
211	Glyma.20G212000	Glyma.10G178200	na	2.91	AT-CX:1.00	1/53	GmALDH7B2	na	na	leaf senescence
212	Glyma.10G086600	no_paralog	na	2.89	GM-CX:1.00	1/53	GmALDH7B1	sucrose biosynthetic process	na	dephosphorylation;response to cadmium ion;sucrose biosynthetic process
213	Glyma.11G140400	Glyma.12G063900 Glyma.13G334900 Glyma.15G039600	na	2.89	GM-CX:1.00	1/53	GmALDH6B2	na	apical cell fate commitment; cotyledon boundary formation; cotyledon development; embryonic pattern specification; longitudinal axis specification; positive regulation of cell proliferation	na
214	Glyma.04G144600	Glyma.06G208400	na	2.88	AT-CC:1.00	1/53	GmALDH10A2	na	na	na
215	Glyma.03G139900	Glyma.02G180500 Glyma.10G094800 Glyma.19G142700	na	2.88	GM-CX:1.00	1/53	GmALDH3J3	na	na	na
216	Glyma.20G020000	Glyma.07G221600	na	2.88	GM-CX:1.00	1/53	GmALDH3J4	GPI anchor biosynthetic process	na	na
217	Glyma.15G001500	no_paralog	na	2.88	GM-CX:1.00	1/53	GmALDH3I1	na	defense response to bacterium; immune response; innate immune response	na
218	Glyma.06G190800	Glyma.01G043300 Glyma.02G020300 Glyma.04G173500 Glyma.05G029000 Glyma.09G240000 Glyma.17G097900 Glyma.18G256500 Glyma.18G124700 Glyma.19G020600	na	2.87	GM-CX:1.00	1/53	GmALDH2C6	na	defense response	na
219	Glyma.18G097900	no_paralog	na	2.87	GM-CX:1.00	1/53	GmALDH3J3	na	na	na
220	Glyma.19G139800	Glyma.03G137100	na	2.86	AT-CC:1.00	1/53	GmALDH10A2	na	na	na
221	Glyma.07G242100	Glyma.17G031800	na	2.86	AT-CC:1.00	1/53	GmALDH10A2	na	acetate metabolic process; butyrate metabolic process; glyoxylate cycle	na
222	Glyma.05G207000	no_paralog	na	2.86	AT-CC:1.00	1/53	GmALDH10A2	na	toxin catabolic process	na
223	Glyma.18G288900	no_paralog	ATECI1	2.86	AT-CC:1.00	1/53	GmALDH10A2	na	fatty acid catabolic process	fatty acid catabolic process
224	Glyma.06G019900	Glyma.04G019600	na	2.86	AT-CC:1.00	1/53	GmALDH10A2	na	fatty acid beta-oxidation, unsaturated, even number	fatty acid beta-oxidation, unsaturated, even number
225	Glyma.17G107900	no_paralog	na	2.86	AT-CC:1.00	1/53	GmALDH10A2	na	na	na
226	Glyma.15G111500	Glyma.09G007100	na	2.86	AT-CC:1.00	1/53	GmALDH10A2	fatty acid biosynthetic process	na	fatty acid biosynthetic process
227	Glyma.07G000500	Glyma.08G226600	na	2.86	GM-CX:1.00	1/53	GmALDH5F1	cellular metabolic process;steroid biosynthetic process	photosystem II assembly; translational initiation	na
228	Glyma.08G241300	Glyma.13G059300	na	2.85	AT-CX:1.00	1/53	GmALDH5F2	na	na	na
229	Glyma.03G160400	Glyma.19G162200	na	2.85	GM-CX:1.00	1/53	GmALDH2C5	na	na	na
230	Glyma.06G204200	Glyma.04G161600	na	2.85	GM-CX:1.00	1/53	GmALDH11A2	na	chloroplast organization; positive regulation of transcription, DNA-templated	na
231	Glyma.07G205200	Glyma.02G140100 Glyma.06G283800 Glyma.12G122300 Glyma.12G209600 Glyma.13G230800 Glyma.13G291700 Glyma.15G081600	na	2.85	GM-CX:1.00	1/53	GmALDH3J4	na	na	na
232	Glyma.01G232100	Glyma.11G014900	na	2.84	AT-CC:1.00	1/53	GmALDH10A2	na	na	na
233	Glyma.04G224400	Glyma.06G140300	na	2.84	AT-CC:1.00	1/53	GmALDH10A2	na	na	na
234	Glyma.04G065600	Glyma.06G067000 Glyma.14G115500 Glyma.17G212200	na	2.84	GM-CX:1.00	1/53	GmALDH3J2	na	na	defense response to fungus
235	Glyma.06G022800	Glyma.02G046000 Glyma.04G023000 Glyma.11G079400 Glyma.14G220600 Glyma.16G124000 Glyma.17G259500	na	2.83	AT-CX:1.00	1/53	GmALDH12A3	lipid metabolic process	na	lipid metabolic process
236	Glyma.06G113200	Glyma.04G249700	na	2.82	AT-CX:1.00	1/53	GmALDH11A2	na	nonphotochemical quenching; thylakoid membrane organization	response to karrikin;thylakoid membrane organization;nonphotochemical quenching
237	Glyma.06G162500	Glyma.04G203000 Glyma.05G199100 Glyma.08G006400	na	2.82	GM-CX:1.00	1/53	GmALDH2B8	na	gibberellin biosynthetic process; mRNA catabolic process; protein secretion; response to salt stress; seed germination	gene silencing by RNA
238	Glyma.08G062800	Glyma.13G252100	na	2.82	GM-CX:1.00	1/53	GmALDH2C1	na	na	na
239	Glyma.19G211900	Glyma.03G215400 Glyma.03G234300 Glyma.07G245800 Glyma.17G028200 Glyma.19G231700 Glyma.20G237500	na	2.81	AT-CC:1.00	1/53	GmALDH10A2	na	na	na
240	Glyma.14G151700	no_paralog	na	2.81	AT-CC:1.00	1/53	GmALDH10A2	na	na	histone acetylation
241	Glyma.16G080700	Glyma.03G093200	na	2.81	AT-CC:1.00	1/53	GmALDH10A2	na	allantoin biosynthetic process; brassinosteroid mediated signaling pathway; protein homotetramerization; regulation of cell growth by extracellular stimulus	brassinosteroid mediated signaling pathway;purine nucleobase metabolic process;protein homotetramerization;regulation of cell growth by extracellular stimulus;allantoin biosynthetic process
242	Glyma.14G082800	Glyma.17G242300	na	2.81	AT-CC:1.00	1/53	GmALDH10A2	na	glyoxylate metabolic process; intracellular lipid transport; response to cytokinin; seed germination	na
243	Glyma.09G002700	no_paralog	na	2.81	AT-CC:1.00	1/53	GmALDH10A2	na	na	na
244	Glyma.02G133500	Glyma.07G211500	na	2.81	AT-CC:1.00	1/53	GmALDH10A2	na	response to oxidative stress	na
245	Glyma.17G034100	Glyma.07G239200	na	2.81	AT-CC:1.00	1/53	GmALDH10A2	na	na	na
246	Glyma.08G285500	Glyma.18G139700	na	2.81	AT-CC:1.00	1/53	GmALDH10A2	na	phylloquinone biosynthetic process	menaquinone biosynthetic process
247	Glyma.07G085200	Glyma.09G191700	na	2.81	AT-CC:1.00	1/53	GmALDH10A2	fatty acid metabolic process	flower development; jasmonic acid biosynthetic process; multicellular organismal development; seed germination	fatty acid metabolic process
248	Glyma.17G031800	Glyma.07G242100	na	2.81	AT-CC:1.00	1/53	GmALDH10A2	na	acetate metabolic process; butyrate metabolic process; glyoxylate cycle	na
249	Glyma.08G237400	Glyma.15G213100	na	2.81	AT-CC:1.00	1/53	GmALDH10A2	na	na	na
250	Glyma.09G007100	Glyma.15G111500	na	2.81	AT-CC:1.00	1/53	GmALDH10A2	fatty acid biosynthetic process	na	fatty acid biosynthetic process
251	Glyma.16G037500	Glyma.19G115800	na	2.81	GM-CX:1.00	1/53	GmALDH2B7	na	na	na
252	Glyma.04G019600	Glyma.06G019900	na	2.8	AT-CC:1.00	1/53	GmALDH10A2	na	fatty acid beta-oxidation, unsaturated, even number	na
253	Glyma.03G137100	Glyma.19G139800	na	2.8	AT-CC:1.00	1/53	GmALDH10A2	na	na	na
254	Glyma.12G142900	Glyma.06G258000 Glyma.06G255700 Glyma.12G217500 Glyma.12G197900 Glyma.13G303900	na	2.8	GM-CX:1.00	1/53	GmALDH2B7	na	na	na
255	Glyma.08G034500	Glyma.05G227600	na	2.8	GM-CX:1.00	1/53	GmALDH3J3	na	na	na
256	Glyma.15G063000	Glyma.12G196700	na	2.8	GM-CX:1.00	1/53	GmALDH3J2	na	na	na
257	Glyma.13G221100	Glyma.15G091400	na	2.8	GM-CX:1.00	1/53	GmALDH7B1	na	na	na
258	Glyma.16G180500	Glyma.09G134600	na	2.79	GM-CX:0.58 OS-CX:0.42	1/53	GmALDH3F2	na	cutin biosynthetic process; localization; plant epidermis morphogenesis; trichome morphogenesis	trichome morphogenesis;cutin biosynthetic process;epidermis morphogenesis;localization
259	Glyma.08G257500	Glyma.18G281800	na	2.79	GM-CX:1.00	1/53	GmALDH3J3	na	regulation of transcription, DNA-templated	na
260	Glyma.19G091300	Glyma.16G056400	na	2.79	GM-CX:1.00	1/53	GmALDH3F1	na	na	na
261	Glyma.08G113000	Glyma.05G155100 Glyma.11G256200 Glyma.18G000800	na	2.78	AT-CC:1.00	1/53	GmALDH10A2	na	na	na
262	Glyma.03G119400	Glyma.19G123700	ATDCI1	2.78	AT-CC:1.00	1/53	GmALDH10A2	na	fatty acid catabolic process	na
263	Glyma.01G132500	Glyma.03G035600 Glyma.09G275500 Glyma.18G214500 Glyma.18G052600	na	2.78	GM-CX:1.00	1/53	GmALDH3F1	na	lipid transport	lipid transport
264	Glyma.09G191700	Glyma.07G085200	na	2.77	AT-CC:1.00	1/53	GmALDH10A2	fatty acid metabolic process	flower development; jasmonic acid biosynthetic process; multicellular organismal development; seed germination	flower development;fatty acid metabolic process;jasmonic acid biosynthetic process
265	Glyma.10G276700	no_paralog	na	2.76	GM-CX:1.00	1/53	GmALDH3J3	na	na	na
266	Glyma.02G133900	no_paralog	na	2.76	GM-CX:1.00	1/53	GmALDH3F1	na	na	na
267	Glyma.17G009400	Glyma.09G008900 Glyma.15G113300	na	2.75	AT-CC:1.00	1/53	GmALDH10A2	na	indolebutyric acid metabolic process; response to indolebutyric acid; root hair elongation	na
268	Glyma.18G207400	no_paralog	na	2.75	AT-CC:1.00	1/53	GmALDH10A2	na	na	na
269	Glyma.02G157200	no_paralog	na	2.75	AT-CC:1.00	1/53	GmALDH10A2	na	na	na
270	Glyma.03G093200	Glyma.16G080700	na	2.75	AT-CC:1.00	1/53	GmALDH10A2	na	allantoin biosynthetic process; brassinosteroid mediated signaling pathway; protein homotetramerization; regulation of cell growth by extracellular stimulus	purine nucleobase metabolic process
271	Glyma.U008900	no_paralog	na	2.75	GM-CX:1.00	1/53	GmALDH2B7	na	na	defense response
272	Glyma.10G225100	Glyma.02G082000 Glyma.04G216100 Glyma.16G167500 Glyma.20G166600	na	2.75	GM-CX:1.00	1/53	GmALDH11A2	na	na	na
273	Glyma.05G155100	Glyma.08G113000 Glyma.11G256200 Glyma.18G000800	na	2.74	AT-CC:1.00	1/53	GmALDH10A2	na	na	na
274	Glyma.16G179900	Glyma.09G133600 Glyma.20G162100	na	2.74	GM-CX:1.00	1/53	GmALDH2B7	na	regulation of transcription, DNA-templated	na
275	Glyma.01G078800	no_paralog	na	2.74	GM-CX:1.00	1/53	GmALDH11A2	na	na	na
276	Glyma.15G239200	no_paralog	na	2.73	GM-CX:1.00	1/53	GmALDH3J2	na	na	na
277	Glyma.10G251000	Glyma.01G239900 Glyma.11G003800 Glyma.20G142700	na	2.73	GM-CX:1.00	1/53	GmALDH3J3	na	na	na
278	Glyma.19G036400	Glyma.01G066500 Glyma.02G123200 Glyma.04G158600 Glyma.05G017900 Glyma.06G206600 Glyma.08G252700 Glyma.17G082000 Glyma.18G275300	na	2.73	GM-CX:1.00	1/53	GmALDH2B7	na	na	na
279	Glyma.03G008100	Glyma.05G208900 Glyma.07G069500 Glyma.08G015600	na	2.73	GM-CX:1.00	1/53	GmALDH3F2	na	fatty acid metabolic process	na
280	Glyma.04G004500	Glyma.06G004300 Glyma.12G031300	na	2.73	GM-CX:1.00	1/53	GmALDH2B5	na	na	na
281	Glyma.18G139700	Glyma.08G285500	na	2.71	AT-CC:1.00	1/53	GmALDH10A2	na	phylloquinone biosynthetic process	menaquinone biosynthetic process
282	Glyma.15G124600	Glyma.07G270600 Glyma.09G018500 Glyma.17G003400	na	2.71	GM-CX:1.00	1/53	GmALDH2B7	na	cellulose biosynthetic process; cortical microtubule organization; hyperosmotic salinity response; response to cytokinin; shoot system development; unidimensional cell growth	response to nematode;unidimensional cell growth;shoot system development;hyperosmotic salinity response;response to cytokinin;cortical microtubule organization
283	Glyma.13G044500	no_paralog	na	2.71	GM-CX:1.00	1/53	GmALDH3J1	lipid metabolic process	na	lipid metabolic process
284	Glyma.02G288700	Glyma.14G026100	na	2.7	AT-CC:1.00	1/53	GmALDH10A2	na	na	na
285	Glyma.13G243400	no_paralog	na	2.7	AT-CC:1.00	1/53	GmALDH10A2	na	fatty acid catabolic process; indolebutyric acid metabolic process; response to indolebutyric acid; root hair elongation	response to karrikin;root hair elongation;indolebutyric acid metabolic process;response to indolebutyric acid;fatty acid catabolic process
286	Glyma.09G087200	Glyma.15G194600	na	2.7	GM-CX:1.00	1/53	GmALDH2B4	na	cation transmembrane transport; myo-inositol transport; signaling	na
287	Glyma.10G270600	Glyma.20G120700	na	2.7	GM-CX:1.00	1/53	GmALDH2B5	na	na	na
288	Glyma.09G202700	no_paralog	na	2.7	GM-CX:1.00	1/53	GmALDH3H2	na	na	na
289	Glyma.13G306200	no_paralog	na	2.69	GM-CX:1.00	1/53	GmALDH3J1	na	na	na
290	Glyma.08G367000	no_paralog	na	2.69	GM-CX:1.00	1/53	GmALDH2B6	na	na	na
291	Glyma.07G223200	Glyma.20G022500	na	2.68	GM-CX:1.00	1/53	GmALDH3J2	metal ion transport	cadmium ion transport; cellular iron ion homeostasis; iron ion transport; manganese ion transport; metal ion transport; nickel cation transport; zinc II ion transport	metal ion transport;zinc ion transmembrane transport
292	Glyma.18G260000	no_paralog	na	2.68	GM-CX:1.00	1/53	GmALDH3J3	transport	na	na
293	Glyma.01G098400	Glyma.02G247600 Glyma.03G065100 Glyma.07G132500 Glyma.11G218900 Glyma.14G068700 Glyma.18G181500 Glyma.18G038500	na	2.68	GM-CX:1.00	1/53	GmALDH3F1	na	na	na
294	Glyma.19G145400	Glyma.02G176700 Glyma.03G142500 Glyma.10G091800 Glyma.11G130400 Glyma.12G001500 Glyma.15G271400	na	2.68	GM-CX:1.00	1/53	GmALDH22A4	na	na	na
295	Glyma.01G232200	no_paralog	na	2.67	AT-CC:1.00	1/53	GmALDH10A2	na	na	na
296	Glyma.08G307100	Glyma.02G284300 Glyma.14G030700 Glyma.18G110700	na	2.67	GM-CX:1.00	1/53	GmALDH3J2	na	anthocyanin-containing compound biosynthetic process; camalexin biosynthetic process; hyperosmotic salinity response; leaf senescence; negative regulation of leaf senescence; proline biosynthetic process; trehalose biosynthetic process	na
297	Glyma.14G026100	Glyma.02G288700	na	2.66	AT-CC:1.00	1/53	GmALDH10A2	na	na	na
298	Glyma.12G003500	Glyma.09G233300	na	2.66	AT-CX:1.00	1/53	GmALDH11A2	na	positive regulation of carotenoid biosynthetic process; protein stabilization	na
299	Glyma.08G063800	Glyma.07G185400	na	2.65	AT-CC:1.00	1/53	GmALDH10A2	steroid biosynthetic process	regulation of fatty acid beta-oxidation; regulation of photorespiration; response to cytokinin	tricarboxylic acid cycle;malate metabolic process;cellular carbohydrate metabolic process
300	Glyma.03G046200	Glyma.01G126000 Glyma.07G156500 Glyma.18G207200	na	2.65	AT-CC:1.00	1/53	GmALDH10A2	na	na	na
301	Glyma.14G193900	Glyma.02G226900 Glyma.11G230700 Glyma.11G174500 Glyma.14G058800 Glyma.18G062300 Glyma.18G026600	na	2.65	GM-CX:1.00	1/53	GmALDH3H4	na	response to strigolactone	na
302	Glyma.12G108900	Glyma.06G296500 Glyma.13G299700	na	2.65	GM-CX:1.00	1/53	GmALDH3J2	na	na	na
303	Glyma.07G075400	Glyma.03G015500 Glyma.18G224900	na	2.64	AT-CC:1.00	1/53	GmALDH10A2	na	na	na
304	Glyma.10G008700	Glyma.20G202100 Glyma.20G086700	na	2.64	GM-CX:1.00	1/53	GmALDH5F1	na	na	na
305	Glyma.01G213000	Glyma.05G054000 Glyma.11G028900 Glyma.17G136400	na	2.64	GM-CX:1.00	1/53	GmALDH2B6	drug transmembrane transport	cellular response to carbon dioxide; regulation of stomatal opening	drug transmembrane transport
306	Glyma.10G201700	Glyma.03G190200 Glyma.10G065600 Glyma.11G189600 Glyma.12G084600 Glyma.13G150700 Glyma.13G319600 Glyma.19G190600 Glyma.20G188600	na	2.63	GM-CX:1.00	1/53	GmALDH3J2	na	na	mannosylation
307	Glyma.12G086200	Glyma.10G067000 Glyma.11G188200 Glyma.12G182200 Glyma.13G152000 Glyma.13G318500	na	2.63	GM-CX:1.00	1/53	GmALDH2C1	na	na	na
308	Glyma.02G090000	Glyma.10G267400	na	2.62	GM-CX:1.00	1/53	GmALDH2C1	drug transmembrane transport	na	drug transmembrane transport
309	Glyma.05G024600	Glyma.04G165800 Glyma.06G196700 Glyma.17G102700	na	2.62	GM-CX:1.00	1/53	GmALDH3J3	na	na	na
310	Glyma.04G058500	no_paralog	na	2.62	GM-CX:1.00	1/53	GmALDH3H1	na	innate immune response	na
311	Glyma.06G295200	Glyma.12G110600 Glyma.12G203200 Glyma.13G298500 Glyma.13G241700 Glyma.15G071800	na	2.61	GM-CX:1.00	1/53	GmALDH12A2	na	na	na
312	Glyma.02G151800	Glyma.03G208300 Glyma.10G022400 Glyma.19G205500	na	2.61	GM-CX:1.00	1/53	GmALDH2C7	signal transduction	na	signal transduction
313	Glyma.06G185300	Glyma.04G179500 Glyma.05G034500 Glyma.08G291900 Glyma.13G069900 Glyma.17G092800 Glyma.18G132100 Glyma.19G013000	na	2.61	GM-CX:1.00	1/53	GmALDH2B7	na	na	na
314	Glyma.08G070300	no_paralog	na	2.6	GM-CX:1.00	1/53	GmALDH2B7	na	na	na
315	Glyma.07G239200	Glyma.17G034100	na	2.59	AT-CC:1.00	1/53	GmALDH10A2	na	na	na
316	Glyma.20G002400	Glyma.09G283400	na	2.58	AT-CX:1.00	1/53	GmALDH5F2	na	na	na
317	Glyma.16G153400	Glyma.02G072200 Glyma.16G041200 Glyma.19G111000	na	2.58	GM-CX:1.00	1/53	GmALDH10A2	cellular amino acid metabolic process	nitrogen compound metabolic process	cellular amino acid metabolic process
318	Glyma.14G081800	Glyma.04G037500 Glyma.06G038400 Glyma.17G243500	na	2.57	GM-CX:1.00	1/53	GmALDH10A2	na	na	na
319	Glyma.17G027700	no_paralog	na	2.56	AT-CC:1.00	1/53	GmALDH10A2	fatty acid metabolic process	na	fatty acid metabolic process
320	Glyma.20G010600	Glyma.07G177100	na	2.56	AT-CX:1.00	1/53	GmALDH11A2	na	chloroplast organization	na
321	Glyma.07G257500	Glyma.02G148200 Glyma.10G025600 Glyma.13G208200 Glyma.15G104900 Glyma.17G016500	na	2.56	GM-CX:1.00	1/53	GmALDH2B7	na	na	na
322	Glyma.18G105800	Glyma.02G287700 Glyma.08G310100 Glyma.14G027200	na	2.56	GM-CX:1.00	1/53	GmALDH3J3	na	carpel development; fruit dehiscence; ovule development	na
323	Glyma.11G181800	no_paralog	na	2.56	GM-CX:1.00	1/53	GmALDH3J1	na	na	na
324	Glyma.10G139000	Glyma.02G006800 Glyma.03G225200 Glyma.03G227700 Glyma.19G222200 Glyma.19G224600	na	2.56	GM-CX:1.00	1/53	GmALDH3J3	na	na	na
325	Glyma.18G224900	Glyma.03G015500 Glyma.07G075400	na	2.55	AT-CC:1.00	1/53	GmALDH10A2	na	na	na
326	Glyma.03G060000	Glyma.07G148900 Glyma.18G200100	na	2.55	AT-CX:1.00	1/53	GmALDH7B2	na	na	na
327	Glyma.20G202100	Glyma.10G188600 Glyma.10G008700 Glyma.20G086700	na	2.55	GM-CX:1.00	1/53	GmALDH5F1	na	na	na
328	Glyma.02G258200	Glyma.11G231100 Glyma.14G058300 Glyma.18G026000	na	2.55	GM-CX:1.00	1/53	GmALDH2B7	intracellular protein transport;vesicle-mediated transport	endocytosis	intracellular protein transport;vesicle-mediated transport
329	Glyma.17G114500	Glyma.04G067200 Glyma.04G147500 Glyma.06G068800 Glyma.07G031200 Glyma.08G211600 Glyma.13G166700 Glyma.15G008600 Glyma.17G210500	na	2.55	GM-CX:1.00	1/53	GmALDH3J2	na	na	response to water deprivation;cutin biosynthetic process;wax metabolic process
330	Glyma.15G191800	Glyma.09G083400	na	2.55	GM-CX:1.00	1/53	GmALDH2C6	na	na	na
331	Glyma.04G203000	Glyma.05G199100 Glyma.06G162500 Glyma.08G006400	na	2.55	GM-CX:1.00	1/53	GmALDH2B8	na	gibberellin biosynthetic process; mRNA catabolic process; protein secretion; response to salt stress; seed germination	gene silencing by RNA
332	Glyma.02G038100	Glyma.01G026700	na	2.53	AT-CC:1.00	1/53	GmALDH10A2	biosynthetic process	photorespiration	biosynthetic process
333	Glyma.19G143600	Glyma.03G140900	na	2.53	GM-CX:1.00	1/53	GmALDH18B2	na	na	na
334	Glyma.10G204900	Glyma.20G185600	na	2.53	GM-CX:1.00	1/53	GmALDH3H4	na	na	na
335	Glyma.12G048700	Glyma.11G124200	na	2.52	GM-CX:1.00	1/53	GmALDH3J3	na	na	na
336	Glyma.13G082300	Glyma.06G110600 Glyma.14G163300	na	2.52	GM-CX:1.00	1/53	GmALDH11A1	na	flavonoid biosynthetic process	na
337	Glyma.03G166100	no_paralog	na	2.52	GM-CX:1.00	1/53	GmALDH22A4	na	na	na
338	Glyma.10G148100	Glyma.03G232100 Glyma.19G229100 Glyma.20G239500	na	2.51	GM-CX:1.00	1/53	GmALDH2B5	na	na	na
339	Glyma.07G216800	Glyma.20G013700	na	2.51	GM-CX:1.00	1/53	GmALDH3J3	na	na	na
340	Glyma.17G061400	Glyma.09G057100 Glyma.13G098400 Glyma.15G163500	na	2.51	GM-CX:1.00	1/53	GmALDH2C6	response to oxidative stress	na	na
341	Glyma.14G031800	Glyma.02G282500 Glyma.08G304200 Glyma.18G114900	na	2.51	GM-CX:1.00	1/53	GmALDH2B7	photosynthesis	photosynthesis, light reaction	photosynthesis
342	Glyma.08G238600	Glyma.12G001000	na	2.51	GM-CX:1.00	1/53	GmALDH11A1	na	na	na
343	Glyma.03G219500	Glyma.19G216400	na	2.5	AT-CX:1.00	1/53	GmALDH5F2	na	na	na
344	Glyma.19G227700	Glyma.03G230000	na	2.5	GM-CX:1.00	1/53	GmALDH11A2	cellular metabolic process;extracellular polysaccharide biosynthetic process	chloroplast organization; circadian rhythm; monosaccharide metabolic process; peptidyl-cysteine S-nitrosylation; plastid translation; positive regulation of transcription, DNA-templated; positive regulation of translation; rRNA processing	cellular metabolic process;response to cold;defense response to bacterium;positive regulation of transcription, DNA-templated;response to wounding;chloroplast organization;circadian rhythm;cellular response to water deprivation;plastid translation;positive regulation of translation;monosaccharide metabolic process
345	Glyma.03G176300	Glyma.10G047700 Glyma.13G135500 Glyma.19G176900	na	2.5	GM-CX:1.00	1/53	GmALDH10A2	na	na	na
346	Glyma.01G026700	Glyma.02G038100	na	2.49	AT-CC:1.00	1/53	GmALDH10A2	biosynthetic process	photorespiration	biosynthetic process;response to hypoxia
347	Glyma.04G112800	Glyma.06G321900	na	2.49	GM-CX:1.00	1/53	GmALDH11A2	photosynthesis	photosynthesis; photosynthetic NADP+ reduction; photosynthetic electron transport in photosystem I; photosystem I stabilization; protein stabilization	photosynthesis;photosynthetic electron transport in photosystem I;protein stabilization;photosystem I stabilization;photosynthetic NADP+ reduction
348	Glyma.19G050800	no_paralog	na	2.49	GM-CX:1.00	1/53	GmALDH3J2	lipid metabolic process	na	lipid metabolic process
349	Glyma.13G046200	Glyma.08G365300 Glyma.18G296900 Glyma.19G046600	RBCS-1	2.49	GM-CX:1.00	1/53	GmALDH3F1	na	chloroplast ribulose bisphosphate carboxylase complex biogenesis; photosynthesis	photosynthesis;response to red light;response to blue light;response to far red light;carbon fixation;photorespiration;reductive pentose-phosphate cycle
350	Glyma.19G015500	Glyma.13G068400	na	2.49	GM-CX:1.00	1/53	GmALDH2B7	na	na	na
351	Glyma.02G287700	Glyma.08G310100 Glyma.14G027200 Glyma.18G105800	na	2.49	GM-CX:1.00	1/53	GmALDH3J3	na	carpel development; fruit dehiscence; ovule development	na
352	Glyma.16G212400	Glyma.09G163900	na	2.48	GM-CX:1.00	1/53	GmALDH3J3	na	na	negative regulation of endopeptidase activity
353	Glyma.13G327400	no_paralog	na	2.48	GM-CX:1.00	1/53	GmALDH2B6	na	na	na
354	Glyma.08G207900	Glyma.07G034200 Glyma.13G361100 Glyma.15G012800	AUX22	2.48	GM-CX:1.00	1/53	GmALDH2B2	na	response to auxin; stamen filament development	auxin-activated signaling pathway
355	Glyma.17G027600	Glyma.07G246300	na	2.47	AT-CC:1.00	1/53	GmALDH10A2	fatty acid metabolic process	na	fatty acid metabolic process
356	Glyma.13G174900	Glyma.06G288600 Glyma.07G201600 Glyma.12G118600 Glyma.12G206800 Glyma.13G235000 Glyma.13G294100	na	2.47	GM-CX:1.00	1/53	GmALDH3J2	na	na	na
357	Glyma.05G163400	no_paralog	na	2.47	GM-CX:1.00	1/53	GmALDH3F2	lipid metabolic process	na	na
358	Glyma.13G001000	no_paralog	na	2.47	GM-CX:1.00	1/53	GmALDH2C7	G-protein coupled receptor signaling pathway;response to pheromone	na	na
359	Glyma.15G177900	Glyma.07G039700 Glyma.09G069900 Glyma.13G110700 Glyma.16G008500 Glyma.17G048900	na	2.47	GM-CX:1.00	1/53	GmALDH2C6	na	defense response to bacterium	na
360	Glyma.09G029900	Glyma.15G135700	na	2.46	AT-CC:1.00	1/53	GmALDH10A2	na	acetate metabolic process; butyrate metabolic process; glyoxylate cycle	glyoxylate cycle;butyrate metabolic process;acetate metabolic process
361	Glyma.15G053600	Glyma.05G117000 Glyma.08G178900 Glyma.08G072100	na	2.46	AT-CX:1.00	1/53	GmALDH12A3	na	positive regulation of transcription, DNA-templated; regulation of transcription, DNA-templated; response to cold; response to freezing	na
362	Glyma.17G261500	Glyma.04G019500 Glyma.06G019800 Glyma.14G223000	na	2.46	GM-CX:1.00	1/53	GmALDH2B1	na	na	na
363	Glyma.13G178700	no_paralog	na	2.46	GM-CX:1.00	1/53	GmALDH2B5	na	na	na
364	Glyma.08G262800	no_paralog	na	2.45	GM-CX:1.00	1/53	GmALDH2B7	na	xylan catabolic process; xyloglucan metabolic process	na
365	Glyma.16G107500	no_paralog	na	2.45	GM-CX:1.00	1/53	GmALDH3J3	na	na	na
366	Glyma.09G024900	Glyma.15G130900	na	2.44	GM-CX:1.00	1/53	GmALDH3J4	na	abscisic acid-activated signaling pathway involved in stomatal movement; hydrogen peroxide mediated signaling pathway involved in stomatal movement; positive regulation of anion channel activity; protein phosphorylation	na
367	Glyma.18G191800	no_paralog	na	2.44	GM-CX:1.00	1/53	GmALDH2B7	na	na	na
368	Glyma.04G017000	Glyma.06G017500 Glyma.17G261800	na	2.44	GM-CX:1.00	1/53	GmALDH2B7	na	na	na
369	Glyma.11G014300	Glyma.01G231300	na	2.44	GM-CX:1.00	1/53	GmALDH11A1	transport	na	na
370	Glyma.19G007700	Glyma.01G030500 Glyma.02G035000 Glyma.05G007100 Glyma.06G182700 Glyma.08G286700 Glyma.18G138400	na	2.43	GM-CX:1.00	1/53	GmALDH3J2	na	defense response to fungus, incompatible interaction; negative regulation of stomatal complex development; photosynthesis; regulation of stomatal movement; response to carbon dioxide	response to cold;defense response to bacterium;regulation of stomatal movement;defense response to fungus, incompatible interaction;carbon utilization;response to carbon dioxide
371	Glyma.07G046300	Glyma.16G014500	na	2.43	GM-CX:1.00	1/53	GmALDH3J3	na	na	na
372	Glyma.19G008200	Glyma.04G183400 Glyma.05G007800 Glyma.05G037300 Glyma.06G182800 Glyma.17G089900	na	2.43	GM-CX:1.00	1/53	GmALDH3J3	na	regulation of defense response	pollen tube growth;regulation of defense response
373	Glyma.11G111400	no_paralog	na	2.42	AT-CX:1.00	1/53	GmALDH11A2	glycolysis	pentose-phosphate shunt	glycolysis;response to cadmium ion;response to abscisic acid
374	Glyma.15G134300	no_paralog	na	2.41	GM-CX:1.00	1/53	GmALDH2C5	na	na	na
375	Glyma.11G139300	Glyma.07G132500 Glyma.12G062900 Glyma.13G336300 Glyma.15G038000 Glyma.18G038500 Glyma.18G181500	na	2.41	GM-CX:1.00	1/53	GmALDH3J4	na	na	na
376	Glyma.02G184800	no_paralog	na	2.41	GM-CX:1.00	1/53	GmALDH2B7	na	protein import into chloroplast stroma	na
377	Glyma.05G116300	no_paralog	na	2.41	GM-CX:1.00	1/53	GmALDH3J2	lipid metabolic process	na	lipid metabolic process
378	Glyma.05G025400	Glyma.04G166600 Glyma.06G195900 Glyma.17G101600	na	2.4	GM-CX:1.00	1/53	GmALDH2B7	cell wall biogenesis	plant-type cell wall biogenesis; xyloglucan biosynthetic process	fucosylation;cell wall biogenesis
379	Glyma.10G097600	no_paralog	na	2.4	GM-CX:1.00	1/53	GmALDH2B7	na	na	na
380	Glyma.03G261800	Glyma.07G048500 Glyma.16G017400 Glyma.19G260900	na	2.4	GM-CX:1.00	1/53	GmALDH11A1	na	circadian rhythm; long-day photoperiodism, flowering; negative regulation of circadian rhythm; negative regulation of sequence-specific DNA binding transcription factor activity; regulation of circadian rhythm; regulation of transcription, DNA-templated; response to cold	na
381	Glyma.11G131600	Glyma.12G055800	na	2.4	GM-CX:1.00	1/53	GmALDH7B1	na	na	na
382	Glyma.02G109500	no_paralog	na	2.4	GM-CX:1.00	1/53	GmALDH10A2	na	na	na
383	Glyma.19G121800	Glyma.15G218000	na	2.39	AT-CC:1.00	1/53	GmALDH10A2	na	na	na
384	Glyma.14G083000	Glyma.17G242100	na	2.39	AT-CX:1.00	1/53	GmALDH5F2	na	na	na
385	Glyma.10G074600	Glyma.02G202000	na	2.39	GM-CX:1.00	1/53	GmALDH10A2	na	na	na
386	Glyma.13G305800	no_paralog	na	2.39	GM-CX:1.00	1/53	GmALDH2C5	na	na	na
387	Glyma.19G181300	Glyma.03G180900 Glyma.10G211000 Glyma.11G146500 Glyma.12G075400 Glyma.13G325900 Glyma.20G179700	na	2.39	GM-CX:1.00	1/53	GmALDH2B7	transport	na	response to nematode;water transport
388	Glyma.17G046500	Glyma.13G113200	na	2.38	AT-CX:1.00	1/53	GmALDH11A2	na	na	na
389	Glyma.05G001700	Glyma.02G089900 Glyma.19G001600	na	2.38	GM-CX:1.00	1/53	GmALDH2C6	drug transmembrane transport	cadmium ion transport; sequestering of metal ion	drug transmembrane transport
390	Glyma.06G004900	Glyma.04G005100	na	2.38	GM-CX:1.00	1/53	GmALDH3F2	na	na	na
391	Glyma.15G003200	Glyma.07G022700 Glyma.08G219100 Glyma.13G370200	na	2.38	GM-CX:1.00	1/53	GmALDH11A1	na	response to cytokinin	na
392	Glyma.15G218000	Glyma.08G231900 Glyma.19G121800	na	2.37	AT-CC:1.00	1/53	GmALDH10A2	na	na	response to bacterium;response to ozone;response to reactive oxygen species
393	Glyma.08G231900	Glyma.15G218000	na	2.37	AT-CC:1.00	1/53	GmALDH10A2	na	na	na
394	Glyma.14G003400	Glyma.02G309500	na	2.37	AT-CX:1.00	1/53	GmALDH11A2	na	response to cytokinin	photosynthesis;protein-chromophore linkage;photosynthesis, light harvesting
395	Glyma.12G043000	Glyma.04G012700 Glyma.06G012600 Glyma.11G117300	na	2.37	GM-CX:1.00	1/53	GmALDH11A2	na	na	na
396	Glyma.03G004700	no_paralog	na	2.36	AT-CC:1.00	1/53	GmALDH10A2	na	na	na
397	Glyma.10G000900	no_paralog	na	2.36	GM-CX:1.00	1/53	GmALDH2B7	na	response to oxidative stress	response to oxidative stress
398	Glyma.04G063800	Glyma.06G065000	na	2.36	GM-CX:1.00	1/53	GmALDH3J3	cellulose biosynthetic process	cellulose biosynthetic process; defense response to bacterium; defense response to fungus; plant-type secondary cell wall biogenesis; positive regulation of abscisic acid biosynthetic process; response to osmotic stress; response to water deprivation	response to water deprivation;defense response to bacterium;cellulose biosynthetic process;defense response to fungus;response to osmotic stress;secondary cell wall biogenesis;positive regulation of abscisic acid biosynthetic process
399	Glyma.17G064800	Glyma.13G095400	na	2.36	GM-CX:1.00	1/53	GmALDH3J3	na	na	na
400	Glyma.20G225000	Glyma.02G142400 Glyma.03G247400 Glyma.03G158700 Glyma.10G162400 Glyma.10G031900 Glyma.19G245200 Glyma.19G161100	na	2.36	GM-CX:1.00	1/53	GmALDH18B2	na	na	auxin-activated signaling pathway
401	Glyma.11G256200	Glyma.05G155100 Glyma.08G113000 Glyma.18G000800	na	2.35	AT-CC:1.00	1/53	GmALDH10A2	na	na	na
402	Glyma.03G028000	Glyma.01G140200 Glyma.01G139300 Glyma.17G131300	AG1	2.35	GM-CX:1.00	1/53	GmALDH3J2	na	na	arginine metabolic process;urea cycle
403	Glyma.15G261900	Glyma.08G165400	na	2.35	GM-CX:1.00	1/53	GmALDH11A2	glycolysis	peptidyl-cysteine S-nitrosylation	glycolysis
404	Glyma.17G148400	Glyma.05G066500	na	2.35	GM-CX:1.00	1/53	GmALDH2B7	na	allantoin catabolic process; purine nucleobase catabolic process; regulation of transcription, DNA-templated; ureide catabolic process	allantoin catabolic process
405	Glyma.01G003000	Glyma.05G222600 Glyma.08G029400	na	2.35	GM-CX:1.00	1/53	GmALDH3J2	na	regulation of transcription, DNA-templated	na
406	Glyma.15G113300	Glyma.09G008900 Glyma.17G009400	na	2.34	AT-CC:1.00	1/53	GmALDH10A2	na	indolebutyric acid metabolic process; response to indolebutyric acid; root hair elongation	na
407	Glyma.10G277700	Glyma.20G111900	na	2.34	GM-CX:0.57 SC-GT:0.43	1/53	GmALDH2B1	amino acid transmembrane transport	na	amino acid transmembrane transport
408	Glyma.19G212600	Glyma.02G016500 Glyma.10G017100	na	2.34	GM-CX:1.00	1/53	GmALDH22A4	cell wall modification	defense response to Gram-negative bacterium	negative regulation of catalytic activity;cell wall modification;pectin catabolic process
409	Glyma.06G063000	Glyma.04G062000 Glyma.14G109200 Glyma.17G218000	na	2.34	GM-CX:1.00	1/53	GmALDH2B7	na	na	na
410	Glyma.13G163700	Glyma.17G107200	na	2.33	GM-CX:1.00	1/53	GmALDH2B1	iron-sulfur cluster assembly	cellular iron ion homeostasis; iron-sulfur cluster assembly; regulation of response to red or far red light	iron-sulfur cluster assembly
411	Glyma.19G262100	no_paralog	na	2.33	GM-CX:1.00	1/53	GmALDH3J3	na	na	na
412	Glyma.19G180700	Glyma.03G179900 Glyma.11G148100 Glyma.12G069300 Glyma.13G327100	na	2.33	GM-CX:1.00	1/53	GmALDH3J3	na	plant-type secondary cell wall biogenesis	secondary cell wall biogenesis
413	Glyma.08G214700	no_paralog	na	2.33	GM-CX:1.00	1/53	GmALDH2B7	pentose-phosphate shunt, non-oxidative branch	na	defense response to bacterium;pentose-phosphate shunt, non-oxidative branch
414	Glyma.17G137400	Glyma.01G211300 Glyma.01G138600 Glyma.03G028500 Glyma.05G055200 Glyma.09G231900	na	2.33	GM-CX:1.00	1/53	GmALDH2C5	na	na	negative regulation of catalytic activity
415	Glyma.18G000800	Glyma.05G155100 Glyma.08G113000 Glyma.11G256200	na	2.32	AT-CC:1.00	1/53	GmALDH10A2	na	na	na
416	Glyma.20G107800	Glyma.10G281400	na	2.32	AT-CX:1.00	1/53	GmALDH11A2	pentose-phosphate shunt	oxidative photosynthetic carbon pathway; photorespiration	na
417	Glyma.19G201600	Glyma.03G204300 Glyma.12G190700 Glyma.12G096300 Glyma.13G311000	na	2.32	GM-CX:1.00	1/53	GmALDH2B7	na	na	na
418	Glyma.11G087600	Glyma.01G157400 Glyma.04G015200 Glyma.06G015200 Glyma.09G196700 Glyma.16G112200	na	2.32	GM-CX:1.00	1/53	GmALDH2B7	na	na	na
419	Glyma.19G050000	Glyma.05G116000	na	2.32	GM-CX:1.00	1/53	GmALDH3J2	lipid metabolic process	na	lipid metabolic process
420	Glyma.09G218500	Glyma.01G153200 Glyma.16G109200 Glyma.16G076500	na	2.32	GM-CX:1.00	1/53	GmALDH2B7	intracellular protein transport;vesicle-mediated transport	na	protein transport;intracellular protein transport;vesicle-mediated transport
421	Glyma.06G270300	Glyma.12G134400	na	2.32	GM-CX:1.00	1/53	GmALDH7B1	na	na	na
422	Glyma.12G070600	Glyma.03G179200 Glyma.19G179900	na	2.32	GM-CX:1.00	1/53	GmALDH3J2	defense response	na	defense response;response to biotic stimulus
423	Glyma.17G096600	Glyma.05G030200	na	2.31	AT-CX:1.00	1/53	GmALDH5F2	na	na	na
424	Glyma.20G010000	Glyma.02G134700 Glyma.07G178100	na	2.31	GM-CX:1.00	1/53	GmALDH2C6	na	na	na
425	Glyma.09G008900	Glyma.15G113300 Glyma.17G009400	na	2.3	AT-CC:1.00	1/53	GmALDH10A2	na	indolebutyric acid metabolic process; response to indolebutyric acid; root hair elongation	na
426	Glyma.05G148700	Glyma.08G105400 Glyma.11G252300	na	2.3	GM-CX:1.00	1/53	GmALDH2B7	na	negative regulation of flower development; negative regulation of vernalization response; photoperiodism, flowering; regulation of circadian rhythm; regulation of flower development; regulation of photoperiodism, flowering; regulation of short-day photoperiodism, flowering; regulation of transcription, DNA-templated; response to temperature stimulus; vernalization response	negative regulation of flower development;regulation of circadian rhythm;response to temperature stimulus;vernalization response
427	Glyma.11G030200	Glyma.01G211500 Glyma.05G051700 Glyma.17G133800	na	2.29	GM-CX:1.00	1/53	GmALDH2C2	na	positive regulation of transcription, DNA-templated; regulation of secondary cell wall biogenesis; regulation of transcription, DNA-templated	na
428	Glyma.06G187200	Glyma.04G177700	na	2.29	GM-CX:1.00	1/53	GmALDH3J3	lipid metabolic process	aerenchyma formation; plant-type hypersensitive response; positive regulation of cell death; regulation of hydrogen peroxide metabolic process; response to hypoxia; response to singlet oxygen; systemic acquired resistance, salicylic acid mediated signaling pathway	lipid metabolic process
429	Glyma.06G123700	no_paralog	na	2.28	GM-CX:1.00	1/53	GmALDH5F2	na	na	na
430	Glyma.14G064600	no_paralog	na	2.28	GM-CX:1.00	1/53	GmALDH3J2	negative regulation of catalytic activity	na	na
431	Glyma.07G257300	Glyma.13G208400 Glyma.15G104400 Glyma.17G016800	na	2.27	GM-CX:1.00	1/53	GmALDH2B7	metal ion transport	na	metal ion transport
432	Glyma.11G085800	Glyma.01G158800	na	2.27	GM-CX:1.00	1/53	GmALDH2C7	na	na	na
433	Glyma.19G172500	Glyma.03G171400	na	2.27	GM-CX:1.00	1/53	GmALDH2C7	na	na	na
434	Glyma.07G269900	Glyma.09G017000 Glyma.15G122600 Glyma.17G003900	na	2.27	GM-CX:1.00	1/53	GmALDH2B7	na	na	na
435	Glyma.13G042500	no_paralog	na	2.27	GM-CX:1.00	1/53	GmALDH2B7	na	na	na
436	Glyma.11G099700	no_paralog	na	2.26	GM-CX:1.00	1/53	GmALDH2B4	na	na	na
437	Glyma.08G291900	Glyma.04G179500 Glyma.05G034500 Glyma.06G185300 Glyma.13G069900 Glyma.17G092800 Glyma.18G132100 Glyma.19G013000	na	2.26	GM-CX:1.00	1/53	GmALDH5F2	na	na	na
438	Glyma.11G243600	Glyma.05G174200 Glyma.08G131400 Glyma.18G013500	na	2.26	GM-CX:1.00	1/53	GmALDH2B1	na	na	na
439	Glyma.05G200800	Glyma.04G200600 Glyma.06G164900 Glyma.08G008100	na	2.26	GM-CX:1.00	1/53	GmALDH2B7	response to hormone	floral organ abscission; fruit dehiscence; leaf senescence; negative regulation of cell proliferation; negative regulation of transcription, DNA-templated; ovule development; positive regulation of flower development; response to abscisic acid	auxin-activated signaling pathway;response to hormone
440	Glyma.01G227900	Glyma.11G015100	na	2.26	GM-CX:1.00	1/53	GmALDH5F2	na	na	na
441	Glyma.08G145600	Glyma.05G187300 Glyma.10G223500	na	2.26	GM-CX:1.00	1/53	GmALDH3J3	cellulose biosynthetic process	cell growth; cellulose biosynthetic process; cortical microtubule organization; mucilage biosynthetic process; plant-type cell wall biogenesis; plant-type primary cell wall biogenesis; seed coat development	cellulose biosynthetic process
442	Glyma.06G191300	Glyma.04G172900 Glyma.05G028500 Glyma.17G098300	na	2.25	GM-CX:1.00	1/53	GmALDH10A2	na	positive regulation of triglyceride biosynthetic process; seed morphogenesis; triglyceride metabolic process; triglyceride transport	ATP catabolic process
443	Glyma.18G283400	Glyma.08G259200	na	2.25	GM-CX:1.00	1/53	GmALDH3J3	cell wall macromolecule catabolic process;chitin catabolic process	cellulose biosynthetic process; lignin biosynthetic process; multidimensional cell growth; regulation of carbohydrate biosynthetic process; regulation of salicylic acid metabolic process; response to cytokinin; response to heat; response to nitrate; response to salt stress; response to water deprivation; root epidermal cell differentiation	response to salt stress;response to water deprivation;response to heat;cellulose biosynthetic process;response to cytokinin;cell wall macromolecule catabolic process;chitin catabolic process;root epidermal cell differentiation;response to nitrate;lignin biosynthetic process;regulation of salicylic acid metabolic process;regulation of carbohydrate biosynthetic process
444	Glyma.13G270600	Glyma.12G229200 Glyma.12G210400 Glyma.13G290900	na	2.25	GM-CX:1.00	1/53	GmALDH2B7	na	na	na
445	Glyma.16G143700	Glyma.02G061300 Glyma.11G122600 Glyma.12G047500	na	2.24	AT-CX:1.00	1/53	GmALDH3H3	na	na	na
446	Glyma.01G030500	Glyma.02G035000 Glyma.06G182700 Glyma.08G286700 Glyma.18G138400 Glyma.19G007700	na	2.24	AT-CX:1.00	1/53	GmALDH11A2	na	defense response to fungus, incompatible interaction; negative regulation of stomatal complex development; photosynthesis; regulation of stomatal movement; response to carbon dioxide	carbon utilization
447	Glyma.14G219700	Glyma.17G258700	na	2.24	GM-CX:1.00	1/53	GmALDH6B1	protein folding;response to stress	protein secretion; regulation of meristem growth; regulation of meristem structural organization; response to salt stress; response to water deprivation	protein folding;response to stress
448	Glyma.07G210800	Glyma.02G134400 Glyma.04G037100 Glyma.06G037600 Glyma.14G080600 Glyma.17G244800	na	2.23	AT-CX:1.00	1/53	GmALDH22A1	na	response to cytokinin	na
449	Glyma.17G145100	Glyma.01G206800 Glyma.05G063100 Glyma.11G036300	na	2.23	GM-CX:1.00	1/53	GmALDH2B7	na	na	na
450	Glyma.16G029100	Glyma.03G254900 Glyma.07G060500	na	2.23	GM-CX:1.00	1/53	GmALDH3J3	lipid metabolic process	na	lipid metabolic process
451	Glyma.14G062000	Glyma.02G254400	na	2.23	GM-CX:1.00	1/53	GmALDH2B4	na	na	na
452	Glyma.11G064500	Glyma.01G177700	na	2.23	GM-CX:1.00	1/53	GmALDH7B1	cellular process	auxin polar transport; proteolysis	na
453	Glyma.13G353100	Glyma.07G014100 Glyma.08G199500 Glyma.15G021200	na	2.23	GM-CX:1.00	1/53	GmALDH3J2	lipid metabolic process	na	lipid metabolic process
454	Glyma.17G222000	Glyma.04G065300 Glyma.14G104000	na	2.23	GM-CX:1.00	1/53	GmALDH5F2	na	na	na
455	Glyma.11G210400	no_paralog	na	2.23	GM-CX:1.00	1/53	GmALDH2B7	na	na	na
456	Glyma.08G294300	Glyma.01G039800 Glyma.02G025000 Glyma.04G176600 Glyma.05G031600 Glyma.06G188500 Glyma.17G095300 Glyma.18G128600	na	2.23	GM-CX:1.00	1/53	GmALDH2B7	protein glycosylation	na	protein glycosylation
457	Glyma.03G065100	Glyma.01G098400 Glyma.02G247600 Glyma.07G132500 Glyma.11G218900 Glyma.14G068700 Glyma.18G181500 Glyma.18G038500	na	2.22	GM-CX:1.00	1/53	GmALDH3F1	na	na	na
458	Glyma.15G159300	no_paralog	na	2.22	GM-CX:1.00	1/53	GmALDH2C1	na	na	na
459	Glyma.20G152600	Glyma.09G150300 Glyma.10G241600 Glyma.16G201700	na	2.22	GM-CX:1.00	1/53	GmALDH6B1	negative regulation of catalytic activity	na	na
460	Glyma.06G308400	Glyma.12G096400	na	2.22	GM-CX:1.00	1/53	GmALDH3J3	na	na	na
461	Glyma.14G212100	Glyma.02G242700 Glyma.11G214400 Glyma.18G042200	na	2.22	GM-CX:1.00	1/53	GmALDH2B7	na	signal transduction	na
462	Glyma.08G184300	no_paralog	na	2.22	GM-CX:1.00	1/53	GmALDH18B4	ribosome biogenesis	na	ribosome biogenesis
463	Glyma.01G191100	Glyma.05G102400 Glyma.11G051100 Glyma.17G164600	na	2.22	GM-CX:1.00	1/53	GmALDH5F1	na	defense response to bacterium; defense response to bacterium, incompatible interaction; negative regulation of defense response; negative regulation of transcription, DNA-templated	na
464	Glyma.U013700	Glyma.03G031200	na	2.21	GM-CX:1.00	1/53	GmALDH2B7	na	na	na
465	Glyma.09G254800	Glyma.09G129100 Glyma.10G230200 Glyma.16G031900 Glyma.18G238200 Glyma.20G163200	na	2.21	GM-CX:1.00	1/53	GmALDH2B9	na	leaf senescence	na
466	Glyma.14G070600	Glyma.02G051700 Glyma.03G059800 Glyma.04G028600 Glyma.06G028700 Glyma.16G131800 Glyma.17G254100	na	2.21	GM-CX:1.00	1/53	GmALDH11A2	na	na	na
467	Glyma.06G005300	Glyma.04G005600	na	2.21	GM-CX:1.00	1/53	GmALDH3J3	na	na	na
468	Glyma.19G062800	no_paralog	na	2.21	GM-CX:1.00	1/53	GmALDH2C6	na	na	na
469	Glyma.13G299200	Glyma.12G202500	na	2.2	AT-CX:1.00	1/53	GmALDH11A2	na	photosystem II repair	photosystem II assembly
470	Glyma.17G013600	Glyma.07G260300	na	2.2	GM-CX:1.00	1/53	GmALDH2B7	response to oxidative stress	na	response to oxidative stress
471	Glyma.15G269100	Glyma.03G145800 Glyma.08G148800 Glyma.19G149000	na	2.2	GM-CX:1.00	1/53	GmALDH3F1	na	na	na
472	Glyma.18G004200	Glyma.05G149200 Glyma.08G105800 Glyma.11G252700	na	2.2	GM-CX:1.00	1/53	GmALDH10A2	na	na	na
473	Glyma.06G015900	Glyma.04G015900	na	2.19	AT-CX:1.00	1/53	GmALDH11A2	na	na	glucose metabolic process
474	Glyma.07G022300	Glyma.08G219400 Glyma.13G370400 Glyma.17G101600	na	2.19	GM-CX:1.00	1/53	GmALDH3J3	cell wall biogenesis	na	fucosylation;cell wall biogenesis
475	Glyma.17G232000	Glyma.14G091400	na	2.19	GM-CX:1.00	1/53	GmALDH6B2	pseudouridine synthesis	na	RNA modification;pseudouridine synthesis
476	Glyma.15G107500	Glyma.02G290700 Glyma.07G260000 Glyma.08G315800 Glyma.13G205100 Glyma.17G014000	na	2.19	GM-CX:1.00	1/53	GmALDH3J2	na	na	na
477	Glyma.01G185800	Glyma.05G095900 Glyma.11G056200 Glyma.17G174900	na	2.19	GM-CX:1.00	1/53	GmALDH2B1	na	negative regulation of transcription, DNA-templated	response to stress;response to heat
478	Glyma.09G254300	Glyma.16G031300 Glyma.18G238700	na	2.19	GM-CX:1.00	1/53	GmALDH10A2	na	na	na
479	Glyma.10G007900	no_paralog	na	2.18	AT-CC:1.00	1/53	GmALDH10A2	na	fatty acid catabolic process; indolebutyric acid metabolic process; response to indolebutyric acid; root hair elongation	na
480	Glyma.02G053600	no_paralog	na	2.18	AT-CX:1.00	1/53	GmALDH12A3	na	cell death; salicylic acid mediated signaling pathway	na
481	Glyma.19G076800	Glyma.16G062500 Glyma.19G083900	na	2.18	GM-CX:1.00	1/53	GmALDH2B1	amino acid transmembrane transport	amino acid import	na
482	Glyma.02G138300	Glyma.07G206900	na	2.18	GM-CX:1.00	1/53	GmALDH2C5	cellular metabolic process	na	na
483	Glyma.06G206000	no_paralog	na	2.17	GM-CX:1.00	1/53	GmALDH2C7	na	na	na
484	Glyma.04G036400	Glyma.06G036500	na	2.17	GM-CX:1.00	1/53	GmALDH3F1	microtubule cytoskeleton organization	na	na
485	Glyma.05G207500	Glyma.08G014200 Glyma.10G235100	na	2.17	GM-CX:1.00	1/53	GmALDH3J3	GTP catabolic process;protein polymerization	na	na
486	Glyma.02G080200	Glyma.16G164800	na	2.17	GM-CX:1.00	1/53	GmALDH2B2	na	negative regulation of abscisic acid-activated signaling pathway	na
487	Glyma.02G130200	Glyma.01G091800	na	2.17	GM-CX:1.00	1/53	GmALDH10A2	na	phosphate ion transport	na
488	Glyma.11G195200	Glyma.12G078900 Glyma.12G176900 Glyma.13G323800	na	2.17	GM-CX:1.00	1/53	GmALDH2C5	na	anion transmembrane transport; cellular response to nitrate; lateral root development; nitrate transport	na
489	Glyma.15G065600	no_paralog	na	2.16	GM-CX:1.00	1/53	GmALDH2B2	na	na	triterpenoid biosynthetic process
490	Glyma.09G096700	Glyma.15G203000 Glyma.17G104400	na	2.16	GM-CX:1.00	1/53	GmALDH2B7	na	na	na
491	Glyma.10G226900	Glyma.02G084100 Glyma.16G171900 Glyma.20G165400	na	2.16	GM-CX:1.00	1/53	GmALDH5F1	na	na	na
492	Glyma.08G353600	Glyma.18G170200	na	2.15	GM-CX:1.00	1/53	GmALDH18B2	na	na	na
493	Glyma.17G075900	no_paralog	na	2.15	GM-CX:1.00	1/53	GmALDH11A1	ribosome biogenesis	na	ribosome biogenesis
494	Glyma.03G050800	Glyma.07G154300 Glyma.18G205100	na	2.15	GM-CX:1.00	1/53	GmALDH10A2	na	na	na
495	Glyma.12G010800	Glyma.09G225600	na	2.14	GM-CX:1.00	1/53	GmALDH2B5	na	na	na
496	Glyma.08G140300	Glyma.05G182700	na	2.14	GM-CX:1.00	1/53	GmALDH5F1	na	embryo development ending in seed dormancy	embryo development ending in seed dormancy
497	Glyma.10G007700	Glyma.13G121700	na	2.14	GM-CX:1.00	1/53	GmALDH2C6	na	na	na
498	Glyma.09G250400	Glyma.18G242100	na	2.14	GM-CX:1.00	1/53	GmALDH5F2	na	na	na
499	Glyma.16G034600	Glyma.07G068800	na	2.14	GM-CX:1.00	1/53	GmALDH2B4	na	na	pollen development
500	Glyma.10G194000	Glyma.20G196000	na	2.14	GM-CX:1.00	1/53	GmALDH11A1	na	na	na
501	Glyma.19G008300	Glyma.05G007900 Glyma.08G286800 Glyma.16G073600 Glyma.18G138300	na	2.13	GM-CX:1.00	1/53	GmALDH2C5	na	na	na
502	Glyma.01G155300	Glyma.09G194900 Glyma.11G089400 Glyma.16G111200	na	2.13	GM-CX:1.00	1/53	GmALDH11A2	microtubule-based movement	pollen germination; trichome branching	microtubule-based movement
503	Glyma.10G281400	Glyma.20G107800	na	2.13	GM-CX:1.00	1/53	GmALDH3J2	pentose-phosphate shunt	oxidative photosynthetic carbon pathway; photorespiration	na
504	Glyma.16G205200	Glyma.09G154700 Glyma.10G177200 Glyma.20G212900	na	2.13	GM-CX:1.00	1/53	GmALDH2B7	na	nonphotochemical quenching; photosynthesis	na
505	Glyma.U032200	Glyma.20G073000	na	2.12	GM-CX:1.00	1/53	GmALDH2B7	protein metabolic process	na	protein metabolic process
506	Glyma.09G285100	Glyma.20G001000	na	2.12	GM-CX:1.00	1/53	GmALDH6B3	microtubule cytoskeleton organization;cytokinesis	anaphase	microtubule cytoskeleton organization;cytokinesis
507	Glyma.18G218700	Glyma.03G000800 Glyma.16G221900	na	2.12	GM-CX:1.00	1/53	GmALDH3F1	na	na	na
508	Glyma.11G070100	Glyma.01G173000	na	2.12	GM-CX:1.00	1/53	GmALDH22A4	na	na	na
509	Glyma.19G050900	no_paralog	na	2.11	GM-CX:1.00	1/53	GmALDH3J1	lipid metabolic process	na	lipid metabolic process
510	Glyma.14G217400	Glyma.17G256200	na	2.11	GM-CX:1.00	1/53	GmALDH5F1	na	na	ATP catabolic process
511	Glyma.12G020400	no_paralog	na	2.11	GM-CX:1.00	1/53	GmALDH3F2	na	response to abscisic acid; response to salt stress; wax biosynthetic process	ATP catabolic process
512	Glyma.14G176300	Glyma.02G208200 Glyma.04G100200 Glyma.06G101900 Glyma.08G071300 Glyma.08G178000 Glyma.15G054600	na	2.1	AT-CX:1.00	1/53	GmALDH12A3	na	response to brassinosteroid	na
513	Glyma.07G147000	Glyma.01G114000 Glyma.02G255800 Glyma.03G063600 Glyma.11G228300 Glyma.14G060700 Glyma.18G198400 Glyma.18G029000	na	2.1	GM-CX:1.00	1/53	GmALDH10A2	na	auxin polar transport; establishment of planar polarity; lateral root formation; positive gravitropism; root cap development; root hair cell differentiation	na
514	Glyma.20G031700	Glyma.02G110600 Glyma.07G228400 Glyma.09G235200 Glyma.18G261900	na	2.1	GM-CX:1.00	1/53	GmALDH3F1	na	phosphate ion homeostasis	na
515	Glyma.19G119400	Glyma.03G006500	na	2.1	GM-CX:1.00	1/53	GmALDH6B1	na	na	na
516	Glyma.09G236800	Glyma.01G049500 Glyma.02G108700 Glyma.07G229500 Glyma.18G260700 Glyma.20G034200	na	2.09	AT-CX:1.00	1/53	GmALDH2C4	na	na	na
517	Glyma.18G071700	Glyma.02G303500 Glyma.08G336600 Glyma.14G010100	na	2.09	GM-CX:1.00	1/53	GmALDH12A2	na	na	na
518	Glyma.20G105400	Glyma.10G284300	na	2.08	GM-CX:1.00	1/53	GmALDH2C7	na	na	na
519	Glyma.17G259500	Glyma.04G022900 Glyma.06G022800 Glyma.14G220600	na	2.08	GM-CX:1.00	1/53	GmALDH3J2	lipid metabolic process	na	lipid metabolic process
520	Glyma.17G057700	no_paralog	na	2.08	GM-CX:1.00	1/53	GmALDH3I1	aromatic compound catabolic process	na	cellular aromatic compound metabolic process;aromatic compound catabolic process
521	Glyma.18G034700	Glyma.11G222900	na	2.07	AT-CX:1.00	1/53	GmALDH18B2	na	regulation of protein ubiquitination	response to osmotic stress;cellular response to salt stress;regulation of protein ubiquitination
522	Glyma.19G171800	Glyma.10G043100 Glyma.13G130600	na	2.07	GM-CX:1.00	1/53	GmALDH3J2	na	na	na
523	Glyma.03G096300	Glyma.16G079100	na	2.07	GM-CX:1.00	1/53	GmALDH2B7	na	na	na
524	Glyma.19G248400	Glyma.03G251100	na	2.07	GM-CX:1.00	1/53	GmALDH5F1	na	na	na
525	Glyma.02G064400	no_paralog	na	2.07	GM-CX:1.00	1/53	GmALDH2C5	na	na	RNA phosphodiester bond hydrolysis, endonucleolytic
526	Glyma.03G142500	Glyma.02G176700 Glyma.08G151800 Glyma.10G091800 Glyma.12G239600 Glyma.12G001500 Glyma.15G271400 Glyma.15G031600 Glyma.19G145400	na	2.07	GM-CX:1.00	1/53	GmALDH3F1	na	na	na
527	Glyma.13G301200	Glyma.06G298400 Glyma.12G201000	na	2.06	GM-CX:1.00	1/53	GmALDH2B7	na	na	na
528	Glyma.15G239600	no_paralog	na	2.06	GM-CX:1.00	1/53	GmALDH3J2	na	na	na
529	Glyma.05G243200	Glyma.08G051000	na	2.06	GM-CX:1.00	1/53	GmALDH2B7	na	chloroplast relocation	na
530	Glyma.03G246600	Glyma.19G244100	na	2.06	GM-CX:1.00	1/53	GmALDH3F1	na	na	na
531	Glyma.08G224400	Glyma.07G002300	na	2.06	GM-CX:1.00	1/53	GmALDH7B1	ATP hydrolysis coupled proton transport;proton transport;ATP metabolic process	Golgi organization; pollen development	response to salt stress;ion transport;pollen development;ATP hydrolysis coupled proton transport;proton transport;ATP metabolic process;Golgi organization
532	Glyma.02G008100	Glyma.10G137400	na	2.06	GM-CX:1.00	1/53	GmALDH2B7	na	na	na
533	Glyma.01G219400	Glyma.05G207100 Glyma.08G013800 Glyma.11G024000	na	2.05	GM-CX:1.00	1/53	GmALDH5F2	response to oxidative stress	na	response to oxidative stress
534	Glyma.17G145400	Glyma.01G206600 Glyma.03G111700 Glyma.05G063600 Glyma.07G114300 Glyma.11G036500	na	2.05	GM-CX:1.00	1/53	GmALDH10A2	na	positive regulation of transcription, DNA-templated; regulation of transcription, DNA-templated	na
535	Glyma.19G237700	Glyma.03G240600	na	2.05	GM-CX:1.00	1/53	GmALDH11A1	glutathione biosynthetic process	glutathione biosynthetic process	glutathione biosynthetic process
536	Glyma.18G249600	Glyma.03G109400 Glyma.07G116000 Glyma.09G243900	na	2.04	AT-CX:1.00	1/53	GmALDH2B1	phagocytosis	na	phagocytosis
537	Glyma.18G291100	Glyma.02G091700	na	2.04	GM-CX:1.00	1/53	GmALDH18B4	na	na	na
538	Glyma.19G234200	no_paralog	na	2.04	GM-CX:1.00	1/53	GmALDH18B5	na	cellular response to heat; proteolysis involved in cellular protein catabolic process	na
539	Glyma.08G305400	no_paralog	na	2.04	GM-CX:1.00	1/53	GmALDH3J2	na	defense response; plant-type hypersensitive response	defense response
540	Glyma.11G222300	Glyma.07G136000 Glyma.11G135600	na	2.04	GM-CX:1.00	1/53	GmALDH2C6	na	na	na
541	Glyma.17G103200	Glyma.01G054400 Glyma.02G112900 Glyma.05G024100	na	2.04	GM-CX:1.00	1/53	GmALDH3J3	na	na	na
542	Glyma.15G089000	no_paralog	na	2.04	GM-CX:1.00	1/53	GmALDH3J2	lipid metabolic process	na	lipid metabolic process
543	Glyma.18G146600	Glyma.01G023600 Glyma.02G041400 Glyma.08G279800	na	2.04	GM-CX:1.00	1/53	GmALDH11A1	microtubule-based movement	chloroplast accumulation movement; chloroplast avoidance movement; cytokinesis; preprophase band assembly	microtubule-based movement
544	Glyma.03G196900	no_paralog	na	2.03	AT-CX:1.00	1/53	GmALDH11A2	SRP-dependent cotranslational protein targeting to membrane;sulfate assimilation	protein import into chloroplast thylakoid membrane	GTP catabolic process;SRP-dependent cotranslational protein targeting to membrane
545	Glyma.06G025300	Glyma.01G167000 Glyma.02G049200 Glyma.04G025300 Glyma.04G007100 Glyma.06G007100 Glyma.11G076200 Glyma.12G035700 Glyma.16G129600	na	2.03	GM-CX:1.00	1/53	GmALDH2C7	na	na	na
546	Glyma.19G030900	Glyma.04G161400 Glyma.05G019900 Glyma.06G204300 Glyma.08G247300 Glyma.13G056000 Glyma.17G079900 Glyma.18G268700	na	2.03	GM-CX:1.00	1/53	GmALDH11A1	na	cell differentiation; leaf development; leaf morphogenesis; positive regulation of development, heterochronic; regulation of defense response; regulation of transcription, DNA-templated	na
547	Glyma.10G058500	Glyma.13G145200	na	2.03	GM-CX:1.00	1/53	GmALDH2B4	na	RNA processing; RNA splicing; RNA stabilization; cold acclimation; innate immune response	na
548	Glyma.16G128900	Glyma.02G048800	na	2.03	GM-CX:1.00	1/53	GmALDH11A1	na	na	na
549	Glyma.20G195200	Glyma.10G194700	na	2.03	GM-CX:1.00	1/53	GmALDH5F1	na	nucleus organization; poly(A)+ mRNA export from nucleus	na
550	Glyma.06G195200	Glyma.04G167400	na	2.02	AT-CX:1.00	1/53	GmALDH11A2	na	photosynthetic electron transport in photosystem I	na
551	Glyma.02G196800	Glyma.10G081500	na	2.02	AT-CX:1.00	1/53	GmALDH7B2	na	na	na
552	Glyma.05G041900	Glyma.04G188700 Glyma.06G176900 Glyma.17G124500	TUFB1	2.02	AT-CX:1.00	1/53	GmALDH11A2	na	peptidyl-cysteine S-nitrosylation	GTP catabolic process;translational elongation
553	Glyma.17G013200	Glyma.07G260800	na	2.02	GM-CX:1.00	1/53	GmALDH2B7	protein glycosylation	na	protein glycosylation
554	Glyma.18G005800	Glyma.05G147700 Glyma.11G251100	na	2.02	GM-CX:1.00	1/53	GmALDH3F2	na	cuticle development; defense response to fungus; lipid transport	na
555	Glyma.05G052700	Glyma.01G211900 Glyma.11G030000 Glyma.17G135000	na	2.02	GM-CX:1.00	1/53	GmALDH3F1	na	na	na
556	Glyma.14G216200	Glyma.04G027800 Glyma.06G028000 Glyma.07G099800 Glyma.17G254700	na	2.02	GM-CX:1.00	1/53	GmALDH2C2	na	plant-type secondary cell wall biogenesis; positive regulation of auxin metabolic process; positive regulation of tryptophan metabolic process; unidimensional cell growth	na
557	Glyma.09G073900	no_paralog	na	2.02	GM-CX:1.00	1/53	GmALDH11A2	photosynthesis	na	photosynthesis
558	Glyma.19G205000	Glyma.03G207500	na	2.01	GM-CX:1.00	1/53	GmALDH18B4	na	na	na
559	Glyma.13G129400	Glyma.10G042000	na	2.01	GM-CX:1.00	1/53	GmALDH11A2	photosynthesis	response to cytokinin	photosynthesis
560	Glyma.09G024100	Glyma.15G130100	na	2.01	GM-CX:1.00	1/53	GmALDH7B1	na	na	na
561	Glyma.08G165900	no_paralog	na	2	GM-CX:1.00	1/53	GmALDH18B1	na	na	na
562	Glyma.08G211700	Glyma.04G067100 Glyma.06G068600 Glyma.07G031100 Glyma.13G364900 Glyma.15G008400	na	2	GM-CX:1.00	1/53	GmALDH12A2	na	fatty acid metabolic process; positive regulation of abscisic acid-activated signaling pathway; regulation of stomatal movement; response to abscisic acid; seed germination	lipid catabolic process;phosphatidylcholine metabolic process
563	Glyma.17G205000	Glyma.14G128500	na	2	GM-CX:1.00	1/53	GmALDH11A2	na	na	na
564	Glyma.U018300	no_paralog	na	1.99	AT-CX:1.00	1/53	GmALDH7B2	na	chlorophyll catabolic process	chlorophyll catabolic process
565	Glyma.20G082800	no_paralog	na	1.99	GM-CX:1.00	1/53	GmALDH11A1	na	na	na
566	Glyma.06G270000	Glyma.12G134800 Glyma.12G213200 Glyma.13G288500	na	1.99	GM-CX:1.00	1/53	GmALDH11A3	na	na	na
567	Glyma.09G112200	Glyma.02G174100	na	1.99	GM-CX:1.00	1/53	GmALDH5F1	na	defense response to bacterium; negative regulation of flower development; petal development; petal formation	response to cadmium ion;defense response to bacterium;negative regulation of flower development;petal formation
568	Glyma.08G218400	Glyma.04G061500 Glyma.06G062100 Glyma.07G023500 Glyma.13G370000 Glyma.15G003400	na	1.99	GM-CX:1.00	1/53	GmALDH2B6	signal transduction	na	signal transduction
569	Glyma.06G198100	Glyma.04G165000 Glyma.05G023600	na	1.99	GM-CX:1.00	1/53	GmALDH2C2	na	na	na
570	Glyma.15G076500	Glyma.13G237000	na	1.99	GM-CX:1.00	1/53	GmALDH2B7	na	na	na
571	Glyma.07G258500	Glyma.17G015600	na	1.98	AT-CX:0.50 OS-CX:0.50	1/53	GmALDH11A2	biosynthetic process	na	biosynthetic process;glycogen biosynthetic process;starch biosynthetic process
572	Glyma.15G106700	Glyma.13G205800	na	1.97	AT-CX:1.00	1/53	GmALDH2B1	na	na	na
573	Glyma.19G051100	no_paralog	na	1.97	GM-CX:1.00	1/53	GmALDH3J2	lipid metabolic process	na	na
574	Glyma.13G365800	Glyma.15G007300	na	1.97	GM-CX:1.00	1/53	GmALDH5F2	na	developmental process involved in reproduction; embryo sac development; pollen development; pollen tube guidance; stamen development	na
575	Glyma.12G154500	Glyma.06G242700 Glyma.12G224300 Glyma.13G277000 Glyma.13G238900	na	1.97	GM-CX:1.00	1/53	GmALDH3J3	na	na	na
576	Glyma.04G254600	Glyma.06G107500	na	1.97	GM-CX:1.00	1/53	GmALDH11A1	na	coenzyme A biosynthetic process	na
577	Glyma.17G109400	Glyma.13G161900	na	1.96	AT-CX:1.00	1/53	GmALDH18B2	na	dephosphorylation; phosphate ion homeostasis	dephosphorylation;phosphate ion homeostasis
578	Glyma.16G212300	no_paralog	na	1.95	GM-CX:1.00	1/53	GmALDH3J3	signal transduction	na	defense response;signal transduction
579	Glyma.10G200500	Glyma.20G190100	na	1.95	GM-CX:1.00	1/53	GmALDH2B4	na	vitamin E biosynthetic process	vitamin E biosynthetic process
580	Glyma.07G070200	no_paralog	na	1.95	GM-CX:1.00	1/53	GmALDH3J4	na	G2/M transition of mitotic cell cycle; histone phosphorylation; hormone-mediated signaling pathway; protein autophosphorylation; regulation of G2/M transition of mitotic cell cycle; regulation of cell cycle; regulation of meristem structural organization; regulation of mitotic cell cycle	protein autophosphorylation;regulation of meristem structural organization;regulation of G2/M transition of mitotic cell cycle;histone phosphorylation;hormone-mediated signaling pathway
581	Glyma.06G125700	Glyma.04G238200 Glyma.13G041200 Glyma.14G160600	na	1.95	GM-CX:1.00	1/53	GmALDH11A2	DNA-templated transcription, initiation	DNA-templated transcription, initiation; chloroplast organization; photosystem II assembly; positive regulation of transcription, DNA-templated; regulation of RNA biosynthetic process; response to blue light	positive regulation of transcription, DNA-templated;DNA-templated transcription, initiation;chloroplast organization;response to red light;response to blue light;response to far red light;photosystem II assembly;regulation of RNA biosynthetic process;cellular response to blue light
582	Glyma.04G085500	Glyma.06G087100	na	1.95	GM-CX:1.00	1/53	GmALDH3H4	na	na	na
583	Glyma.15G094700	Glyma.13G217700	na	1.95	GM-CX:1.00	1/53	GmALDH2B5	na	na	na
584	Glyma.10G026200	Glyma.02G147600 Glyma.03G153300 Glyma.19G155700	na	1.95	GM-CX:1.00	1/53	GmALDH6B1	small GTPase mediated signal transduction	na	GTP catabolic process;small GTPase mediated signal transduction;cellular homeostasis
585	Glyma.08G351000	no_paralog	na	1.94	GM-CX:1.00	1/53	GmALDH6B1	na	pollen germination; seed germination	dephosphorylation;seed germination;pollen germination
586	Glyma.02G068100	Glyma.16G149600 Glyma.16G045300 Glyma.19G106400	na	1.94	GM-CX:1.00	1/53	GmALDH3I1	na	na	na
587	Glyma.20G129900	Glyma.01G244100 Glyma.10G261200	na	1.94	GM-CX:1.00	1/53	GmALDH2B1	na	na	na
588	Glyma.10G172700	no_paralog	na	1.94	GM-CX:1.00	1/53	GmALDH2B1	biosynthetic process	methionine catabolic process via 2-oxobutanoate; protein homotetramerization	na
589	Glyma.17G157700	Glyma.05G109400	na	1.93	AT-CX:1.00	1/53	GmALDH10A2	na	na	na
590	Glyma.05G056600	Glyma.01G210700 Glyma.11G031300 Glyma.17G139000	na	1.93	GM-CX:1.00	1/53	GmALDH2B7	na	na	na
591	Glyma.09G284500	no_paralog	na	1.93	GM-CX:1.00	1/53	GmALDH2B7	na	regulation of transcription, DNA-templated	regulation of circadian rhythm;negative regulation of sequence-specific DNA binding transcription factor activity
592	Glyma.08G082900	Glyma.05G128000	na	1.93	GM-CX:1.00	1/53	GmALDH3I1	na	photosynthesis, light harvesting in photosystem II	photosynthesis;protein-chromophore linkage;response to red light;photosynthesis, light harvesting;response to blue light;response to far red light;response to fructose
593	Glyma.15G091400	Glyma.13G221100	na	1.92	GM-CX:1.00	1/53	GmALDH7B1	na	na	na
594	Glyma.02G040000	no_paralog	na	1.92	GM-CX:1.00	1/53	GmALDH5F1	na	na	na
595	Glyma.U020100	Glyma.12G071300 Glyma.13G328100	na	1.92	GM-CX:1.00	1/53	GmALDH5F1	na	cell division; cell growth; cellular response to phosphate starvation; defense response signaling pathway, resistance gene-dependent; detection of phosphate ion; developmental growth; embryo sac development; heat acclimation; negative regulation of flower development; negative regulation of systemic acquired resistance; ovule development; pollen tube guidance; protein sumoylation; regulation of a…	na
596	Glyma.08G024600	Glyma.05G218500	na	1.92	GM-CX:1.00	1/53	GmALDH3H4	na	na	na
597	Glyma.01G180800	Glyma.02G061100 Glyma.11G061300 Glyma.16G143600	na	1.92	GM-CX:1.00	1/53	GmALDH11A2	photosynthesis;photosystem II stabilization	photoinhibition; photosynthesis, light reaction; photosystem II assembly; photosystem II stabilization; regulation of protein dephosphorylation	photosynthesis;photosystem II stabilization
598	Glyma.07G240000	Glyma.17G033400	na	1.91	AT-CX:1.00	1/53	GmALDH11A2	na	RNA processing; mRNA processing; negative regulation of exoribonuclease activity; plastid organization; regulation of translation	RNA processing;regulation of translation;plastid organization;negative regulation of exoribonuclease activity
599	Glyma.13G255300	Glyma.01G020900 Glyma.09G201200 Glyma.15G059500	na	1.91	AT-CX:1.00	1/53	GmALDH7B2	na	lignin biosynthetic process	na
600	Glyma.09G173300	Glyma.07G104300	na	1.91	GM-CX:1.00	1/53	GmALDH2B1	na	na	na
601	Glyma.02G124300	Glyma.01G067800	na	1.91	GM-CX:1.00	1/53	GmALDH2C6	na	na	response to salicylic acid;response to jasmonic acid
602	Glyma.03G130800	Glyma.19G132800	na	1.91	GM-CX:1.00	1/53	GmALDH2B7	na	defense response to fungus	na
603	Glyma.10G291900	Glyma.15G042600 Glyma.20G241200	na	1.91	GM-CX:1.00	1/53	GmALDH2B7	na	cellular protein localization; response to salt stress	na
604	Glyma.11G002600	Glyma.01G241300	na	1.91	GM-CX:1.00	1/53	GmALDH2B7	na	embryo development; embryo development ending in seed dormancy; negative regulation of autophagy; positive regulation of cell growth; positive regulation of embryonic development; positive regulation of rRNA processing; positive regulation of transcription, DNA-templated; post-embryonic development; rRNA transcription	embryo development ending in seed dormancy;positive regulation of transcription, DNA-templated;embryo development;post-embryonic development;rRNA transcription;positive regulation of embryonic development;positive regulation of cell growth;negative regulation of autophagy;positive regulation of rRNA processing
605	Glyma.12G051700	Glyma.11G127100 Glyma.13G344700	na	1.9	GM-CX:1.00	1/53	GmALDH11A1	na	negative regulation of photomorphogenesis; photomorphogenesis; regulation of transcription, DNA-templated; response to salt stress	na
606	Glyma.02G049300	Glyma.01G167300 Glyma.11G076000 Glyma.16G129700	na	1.9	GM-CX:1.00	1/53	GmALDH10A1	na	na	na
607	Glyma.15G023900	Glyma.13G350600	na	1.89	AT-CX:1.00	1/53	GmALDH5F2	na	na	na
608	Glyma.02G250400	Glyma.14G066200	na	1.89	GM-CX:1.00	1/53	GmALDH2C7	na	na	methylation
609	Glyma.13G318000	Glyma.12G183100	na	1.89	GM-CX:1.00	1/53	GmALDH11A1	na	na	na
610	Glyma.15G016800	Glyma.13G356800	na	1.89	GM-CX:1.00	1/53	GmALDH2B1	na	response to oxidative stress	response to oxidative stress
611	Glyma.13G127200	Glyma.10G040600	na	1.89	GM-CX:1.00	1/53	GmALDH2B7	photosynthesis	na	photosynthesis
612	Glyma.11G074900	Glyma.01G168500 Glyma.11G110900 Glyma.12G037200	na	1.89	GM-CX:1.00	1/53	GmALDH11A1	na	cellular heat acclimation; cellular response to blue light; negative regulation of photomorphogenesis; regulation of transcription, DNA-templated	na
613	Glyma.19G078800	no_paralog	na	1.88	AT-CX:1.00	1/53	GmALDH3F2	na	na	na
614	Glyma.07G237300	Glyma.17G036300	na	1.88	GM-CX:1.00	1/53	GmALDH2B1	na	negative regulation of catalytic activity	negative regulation of catalytic activity
615	Glyma.13G276500	Glyma.06G240500 Glyma.12G224800	na	1.88	GM-CX:1.00	1/53	GmALDH18B2	na	regulation of proton transport	na
616	Glyma.04G001500	Glyma.06G001000	na	1.88	GM-CX:1.00	1/53	GmALDH11A2	cellular metabolic process;steroid biosynthetic process	photosystem II assembly; translation; translational initiation	na
617	Glyma.10G291400	Glyma.20G240600	na	1.88	GM-CX:1.00	1/53	GmALDH3H4	na	na	na
618	Glyma.U018900	Glyma.12G069000 Glyma.13G327000	na	1.88	GM-CX:1.00	1/53	GmALDH11A2	na	na	na
619	Glyma.19G193800	Glyma.03G194000 Glyma.10G070900 Glyma.11G210000 Glyma.12G183800	na	1.88	GM-CX:1.00	1/53	GmALDH2B4	na	na	na
620	Glyma.17G211900	Glyma.14G115900	na	1.88	GM-CX:1.00	1/53	GmALDH2C7	na	na	na
621	Glyma.12G001000	Glyma.08G238600	na	1.88	GM-CX:1.00	1/53	GmALDH11A1	na	na	na
622	Glyma.16G042900	Glyma.02G070600 Glyma.16G152100 Glyma.19G109100	na	1.88	GM-CX:1.00	1/53	GmALDH10A2	na	na	na
623	Glyma.07G105400	Glyma.09G172700	na	1.87	AT-CX:1.00	1/53	GmALDH7B2	UMP biosynthetic process	uracil catabolic process	UMP biosynthetic process;cellular response to nitrogen levels;uracil catabolic process
624	Glyma.04G002900	Glyma.06G002900	na	1.87	AT-CX:1.00	1/53	GmALDH11A2	na	porphyrin-containing compound biosynthetic process	tetrapyrrole biosynthetic process
625	Glyma.13G009300	Glyma.20G060400	na	1.87	AT-CX:1.00	1/53	GmALDH5F2	na	negative regulation of long-day photoperiodism, flowering; regulation of transcription, DNA-templated	circadian rhythm;negative regulation of long-day photoperiodism, flowering
626	Glyma.06G050700	Glyma.14G092800 Glyma.17G230700	na	1.87	GM-CX:1.00	1/53	GmALDH10A2	na	vacuolar protein processing	na
627	Glyma.11G255800	no_paralog	na	1.87	GM-CX:1.00	1/53	GmALDH3I1	na	na	na
628	Glyma.10G124200	Glyma.20G076300	na	1.87	GM-CX:1.00	1/53	GmALDH11A1	na	na	na
629	Glyma.05G066500	Glyma.17G148400	na	1.87	GM-CX:1.00	1/53	GmALDH2B7	na	allantoin catabolic process; purine nucleobase catabolic process; regulation of transcription, DNA-templated; ureide catabolic process	na
630	Glyma.07G232500	Glyma.14G035600 Glyma.20G041200	na	1.86	AT-CX:1.00	1/53	GmALDH3F2	na	defense response to oomycetes; glutathione transport; response to cadmium ion	response to cadmium ion;defense response to oomycetes;glutathione transport
631	Glyma.07G233800	Glyma.17G039000	na	1.86	GM-CX:1.00	1/53	GmALDH2B5	S-adenosylmethionine biosynthetic process	ethylene biosynthetic process; response to cytokinin	response to cold;one-carbon metabolic process;S-adenosylmethionine biosynthetic process;lignin biosynthetic process;methionine metabolic process
632	Glyma.19G185000	Glyma.03G184600	na	1.86	GM-CX:1.00	1/53	GmALDH5F1	na	na	na
633	Glyma.14G046400	Glyma.02G270600	na	1.86	GM-CX:1.00	1/53	GmALDH3F1	na	na	na
634	Glyma.02G307700	Glyma.14G005300	na	1.86	GM-CX:1.00	1/53	GmALDH3J3	na	na	na
635	Glyma.08G249900	Glyma.01G063000 Glyma.02G120900 Glyma.04G159700 Glyma.06G205600 Glyma.13G053000 Glyma.18G272200 Glyma.19G033800	na	1.86	GM-CX:1.00	1/53	GmALDH2B5	cellulose biosynthetic process	UDP-L-arabinose metabolic process; plant-type cell wall biogenesis; plant-type cell wall organization or biogenesis; pollen development	cellulose biosynthetic process
636	Glyma.13G063100	Glyma.04G169900 Glyma.05G026900 Glyma.06G193700 Glyma.09G238500 Glyma.17G100000 Glyma.18G259200 Glyma.19G022200	na	1.86	GM-CX:1.00	1/53	GmALDH3J3	na	na	na
637	Glyma.06G133700	no_paralog	na	1.86	GM-CX:1.00	1/53	GmALDH11A1	na	pyridoxal 5'-phosphate salvage; pyridoxal biosynthetic process	na
638	Glyma.18G244900	Glyma.09G247900	na	1.85	AT-CX:1.00	1/53	GmALDH11A2	na	na	dephosphorylation
639	Glyma.15G043400	Glyma.12G074300 Glyma.13G330600 Glyma.U033900	na	1.85	GM-CX:1.00	1/53	GmALDH22A4	microtubule-based movement	na	microtubule-based movement
640	Glyma.01G182600	Glyma.11G060900	na	1.85	GM-CX:1.00	1/53	GmALDH11A2	na	na	na
641	Glyma.04G222400	Glyma.06G143000	na	1.85	GM-CX:1.00	1/53	GmALDH11A2	na	na	na
642	Glyma.02G083200	no_paralog	na	1.85	GM-CX:1.00	1/53	GmALDH10A2	na	na	na
643	Glyma.05G022900	no_paralog	PSAF	1.85	GM-CX:1.00	1/53	GmALDH11A2	photosynthesis	na	na
644	Glyma.13G158300	Glyma.17G112800	na	1.85	GM-CX:1.00	1/53	GmALDH3J4	na	na	na
645	Glyma.10G150400	Glyma.03G233800 Glyma.19G231000	na	1.85	GM-CX:1.00	1/53	GmALDH2C5	na	na	na
646	Glyma.04G016800	Glyma.06G017100	na	1.85	GM-CX:1.00	1/53	GmALDH11A2	na	chromatin assembly or disassembly	na
647	Glyma.08G326600	no_paralog	na	1.85	GM-CX:1.00	1/53	GmALDH3F1	na	na	ATP catabolic process
648	Glyma.15G085000	Glyma.13G227300	na	1.85	GM-CX:1.00	1/53	GmALDH11A3	na	na	na
649	Glyma.15G194300	Glyma.09G087700	na	1.84	AT-CX:1.00	1/53	GmALDH11A2	photosynthesis	na	photosynthesis
650	Glyma.12G182300	Glyma.11G188300 Glyma.13G318600	na	1.84	GM-CX:1.00	1/53	GmALDH2C2	na	na	na
651	Glyma.06G108900	Glyma.04G253500 Glyma.08G078200 Glyma.13G084100 Glyma.14G165700 Glyma.15G048500	na	1.84	GM-CX:1.00	1/53	GmALDH5F1	na	MAPK cascade; protein autophosphorylation; regulation of defense response; response to L-glutamate; response to cadmium ion; response to osmotic stress; response to wounding; root meristem growth; root system development	na
652	Glyma.01G087800	Glyma.02G099900	na	1.84	GM-CX:1.00	1/53	GmALDH2C7	na	na	na
653	Glyma.13G188500	no_paralog	na	1.84	GM-CX:1.00	1/53	GmALDH5F1	na	na	na
654	Glyma.19G233900	Glyma.03G236300 Glyma.10G152200 Glyma.20G236200	na	1.84	GM-CX:1.00	1/53	GmALDH2B9	na	defense response; response to heat; seed germination	na
655	Glyma.06G182900	Glyma.05G037200 Glyma.17G090000	na	1.84	GM-CX:1.00	1/53	GmALDH18B5	na	na	na
656	Glyma.04G005400	no_paralog	na	1.83	AT-CX:1.00	1/53	GmALDH11A2	na	na	na
657	Glyma.16G041700	Glyma.19G110700	na	1.83	AT-CX:1.00	1/53	GmALDH11A2	na	photosynthetic electron transport in photosystem I	na
658	Glyma.11G125100	Glyma.12G049700	na	1.83	GM-CX:1.00	1/53	GmALDH18B4	ribosome biogenesis	na	GTP catabolic process;ribosome biogenesis
659	Glyma.17G252900	Glyma.14G072000	na	1.83	GM-CX:1.00	1/53	GmALDH2C7	na	na	na
660	Glyma.04G052800	Glyma.13G106000 Glyma.14G097500 Glyma.15G026000 Glyma.17G227000 Glyma.17G053400	na	1.83	GM-CX:1.00	1/53	GmALDH2B1	na	na	na
661	Glyma.08G214000	Glyma.07G028800	na	1.83	GM-CX:1.00	1/53	GmALDH11A1	na	na	na
662	Glyma.09G238800	Glyma.04G170100 Glyma.05G027000 Glyma.06G193600 Glyma.13G063200 Glyma.17G099800 Glyma.18G259100 Glyma.19G022100	na	1.83	GM-CX:1.00	1/53	GmALDH3F1	na	response to hypoxia; very long-chain fatty acid biosynthetic process	na
663	Glyma.07G121500	Glyma.03G101200	na	1.83	GM-CX:1.00	1/53	GmALDH12A2	fatty acid biosynthetic process	aldehyde catabolic process; alkane biosynthetic process; cuticle development; defense response to bacterium; defense response to fungus; response to water deprivation; wax biosynthetic process	fatty acid biosynthetic process
664	Glyma.07G002300	Glyma.08G224400	na	1.82	AT-CX:1.00	1/53	GmALDH3H3	ATP hydrolysis coupled proton transport;proton transport;ATP metabolic process	Golgi organization; pollen development	ion transport;ATP hydrolysis coupled proton transport;proton transport;ATP metabolic process
665	Glyma.11G226900	Glyma.18G030400	na	1.82	AT-CX:1.00	1/53	GmALDH11A2	na	carbohydrate biosynthetic process; starch biosynthetic process; sucrose biosynthetic process	dephosphorylation;defense response to bacterium;starch biosynthetic process;sucrose biosynthetic process;carbohydrate biosynthetic process
666	Glyma.18G065700	Glyma.11G176200	na	1.82	GM-CX:1.00	1/53	GmALDH2B4	thiamine biosynthetic process	detection of bacterium; thiamine biosynthetic process	thiamine biosynthetic process
667	Glyma.03G050000	Glyma.01G124600 Glyma.07G155400	na	1.82	GM-CX:1.00	1/53	GmALDH10A2	na	na	na
668	Glyma.15G124900	Glyma.07G270700 Glyma.09G018800 Glyma.17G003100	na	1.82	GM-CX:1.00	1/53	GmALDH2C5	na	na	na
669	Glyma.08G029100	Glyma.07G129100	na	1.82	GM-CX:1.00	1/53	GmALDH7B1	na	na	na
670	Glyma.18G287200	Glyma.02G094500 Glyma.10G290200 Glyma.11G142500 Glyma.12G065800 Glyma.13G333400 Glyma.15G040700 Glyma.20G099100	na	1.81	GM-CX:1.00	1/53	GmALDH2B1	na	cold acclimation; hyperosmotic salinity response; photosynthetic acclimation; regulation of transcription, DNA-templated; response to heat; response to light stimulus; response to oxidative stress; response to wounding	na
671	Glyma.18G185300	Glyma.07G135300	na	1.81	GM-CX:1.00	1/53	GmALDH11A1	na	na	na
672	Glyma.08G105400	Glyma.05G148700	na	1.81	GM-CX:1.00	1/53	GmALDH3I1	na	negative regulation of flower development; negative regulation of vernalization response; photoperiodism, flowering; regulation of circadian rhythm; regulation of flower development; regulation of photoperiodism, flowering; regulation of short-day photoperiodism, flowering; regulation of transcription, DNA-templated; response to temperature stimulus; vernalization response	na
673	Glyma.04G086500	Glyma.06G088000	na	1.81	GM-CX:1.00	1/53	GmALDH5F1	tRNA aminoacylation for protein translation	ovule development	tRNA aminoacylation for protein translation;tryptophanyl-tRNA aminoacylation
674	Glyma.10G047400	Glyma.03G176000 Glyma.13G135200 Glyma.19G176500	na	1.81	GM-CX:1.00	1/53	GmALDH2B7	na	na	na
675	Glyma.16G017400	Glyma.03G261800 Glyma.07G048500 Glyma.19G260900	na	1.81	GM-CX:1.00	1/53	GmALDH11A2	na	circadian rhythm; long-day photoperiodism, flowering; negative regulation of circadian rhythm; negative regulation of sequence-specific DNA binding transcription factor activity; regulation of circadian rhythm; regulation of transcription, DNA-templated; response to cold	na
676	Glyma.06G301500	Glyma.12G102900 Glyma.12G197100	na	1.81	GM-CX:1.00	1/53	GmALDH22A3	polysaccharide catabolic process	starch catabolic process	polysaccharide catabolic process
677	Glyma.01G023300	Glyma.09G199000	na	1.81	GM-CX:1.00	1/53	GmALDH22A3	na	na	na
678	Glyma.18G241700	Glyma.09G250800	na	1.8	AT-CX:1.00	1/53	GmALDH11A2	photosynthesis	na	photosynthesis
679	Glyma.10G147600	Glyma.20G098400	na	1.8	GM-CX:1.00	1/53	GmALDH7B1	protein folding	calcium ion homeostasis; response to oxidative stress	protein folding
680	Glyma.18G254800	Glyma.09G241400	na	1.8	GM-CX:1.00	1/53	GmALDH3J1	lipid metabolic process	na	lipid metabolic process
681	Glyma.14G220900	Glyma.02G046000 Glyma.11G079400	na	1.8	GM-CX:1.00	1/53	GmALDH3J2	lipid metabolic process	na	na
682	Glyma.15G104700	Glyma.02G148200 Glyma.03G151900 Glyma.13G208000 Glyma.17G016600	na	1.8	GM-CX:1.00	1/53	GmALDH2C1	na	na	na
683	Glyma.02G250700	Glyma.07G136500 Glyma.11G223000 Glyma.14G066000 Glyma.18G187100 Glyma.18G034600	na	1.8	GM-CX:1.00	1/53	GmALDH11A1	na	na	na
684	Glyma.18G243000	Glyma.09G249400	na	1.8	GM-CX:1.00	1/53	GmALDH11A1	na	na	na
685	Glyma.09G203600	no_paralog	na	1.8	GM-CX:1.00	1/53	GmALDH7B2	na	na	na
686	Glyma.15G012700	Glyma.13G361200	na	1.8	GM-CX:1.00	1/53	GmALDH10A2	na	na	auxin-activated signaling pathway
687	Glyma.09G237600	Glyma.18G259900	na	1.8	GM-CX:1.00	1/53	GmALDH3J3	transport	na	na
688	Glyma.12G197000	Glyma.06G301800 Glyma.07G186800 Glyma.12G102500 Glyma.15G063500	na	1.8	GM-CX:1.00	1/53	GmALDH2C2	na	cotyledon development; cotyledon vascular tissue pattern formation; leaf vascular tissue pattern formation; phloem or xylem histogenesis	na
689	Glyma.19G224600	Glyma.02G006800 Glyma.03G227700 Glyma.03G225200 Glyma.10G142200 Glyma.10G139000 Glyma.19G222200 Glyma.20G090700	na	1.8	GM-CX:1.00	1/53	GmALDH3J3	na	regulation of stomatal movement; regulation of transcription, DNA-templated; root development; seed coat development; vasculature development; xylem development	response to auxin;root development;regulation of stomatal movement;seed coat development;vasculature development
690	Glyma.05G188000	Glyma.08G146200	na	1.8	GM-CX:1.00	1/53	GmALDH2C2	na	na	na
691	Glyma.06G294100	no_paralog	na	1.79	GM-CX:1.00	1/53	GmALDH3J2	na	cell death; defense response to bacterium, incompatible interaction; response to salicylic acid	na
692	Glyma.01G040400	Glyma.02G024200 Glyma.08G294800 Glyma.09G241200 Glyma.13G065800 Glyma.18G128200 Glyma.19G018900	na	1.79	GM-CX:1.00	1/53	GmALDH2B4	na	na	na
693	Glyma.02G109400	Glyma.01G050500	na	1.79	GM-CX:1.00	1/53	GmALDH10A2	na	na	na
694	Glyma.11G225900	Glyma.01G109200 Glyma.03G074300 Glyma.07G143000 Glyma.18G193900 Glyma.18G031400	na	1.79	GM-CX:1.00	1/53	GmALDH3J4	na	na	na
695	Glyma.13G274800	Glyma.12G226100 Glyma.12G116800	na	1.79	GM-CX:1.00	1/53	GmALDH11A2	na	na	protein dephosphorylation
696	Glyma.18G259400	Glyma.04G169600 Glyma.06G193800 Glyma.09G238300 Glyma.19G022500	na	1.79	GM-CX:1.00	1/53	GmALDH3F2	na	cell redox homeostasis; gibberellic acid mediated signaling pathway; response to gibberellin	na
697	Glyma.01G036700	Glyma.02G029300	na	1.79	GM-CX:1.00	1/53	GmALDH6B1	na	na	na
698	Glyma.04G203300	Glyma.06G162200	na	1.78	AT-CX:1.00	1/53	GmALDH7B2	protein metabolic process	protein hexamerization	protein metabolic process
699	Glyma.12G053800	Glyma.11G129200	na	1.78	GM-CX:1.00	1/53	GmALDH2C5	na	na	na
700	Glyma.13G131700	Glyma.10G044000	na	1.78	GM-CX:1.00	1/53	GmALDH2B5	na	actin filament depolymerization; actin filament organization; defense response signaling pathway, resistance gene-dependent; defense response to bacterium	response to oxidative stress;response to cadmium ion;defense response to bacterium;actin filament depolymerization;defense response signaling pathway, resistance gene-dependent;actin filament organization
701	Glyma.05G101700	Glyma.01G190700 Glyma.04G044000 Glyma.06G044200 Glyma.11G051500 Glyma.17G165200	na	1.78	GM-CX:1.00	1/53	GmALDH2B7	transport	cadmium ion transport; defense response to bacterium; iron ion homeostasis; lead ion transport; manganese ion transport; metal ion transport; positive regulation of reactive oxygen species metabolic process	na
702	Glyma.02G147200	Glyma.10G250400 Glyma.10G026700 Glyma.20G143300	na	1.78	GM-CX:1.00	1/53	GmALDH3J4	na	cytokinesis; protein import into nucleus	na
703	Glyma.18G211900	Glyma.01G131400 Glyma.09G277100	na	1.78	GM-CX:1.00	1/53	GmALDH2B6	lipid metabolic process	na	lipid metabolic process
704	Glyma.10G015500	no_paralog	na	1.78	GM-CX:1.00	1/53	GmALDH3J2	na	na	na
705	Glyma.05G143400	Glyma.08G099800	na	1.78	GM-CX:1.00	1/53	GmALDH2B9	na	na	na
706	Glyma.06G120600	Glyma.04G242700 Glyma.13G036600 Glyma.14G118200	na	1.78	GM-CX:1.00	1/53	GmALDH3H4	na	SCF-dependent proteasomal ubiquitin-dependent protein catabolic process; cellular response to auxin stimulus; lateral root formation; negative regulation of lateral root development; positive regulation of cell division; protein ubiquitination; proteolysis involved in cellular protein catabolic process; ubiquitin-dependent protein catabolic process	na
707	Glyma.17G100700	Glyma.05G026200	na	1.77	AT-CX:1.00	1/53	GmALDH11A2	tRNA processing	chlorophyll biosynthetic process	na
708	Glyma.01G113000	Glyma.03G078300 Glyma.07G146400 Glyma.18G197600	na	1.77	AT-CX:1.00	1/53	GmALDH7B2	biosynthetic process	cellular response to phosphate starvation; glycolipid biosynthetic process; sulfolipid biosynthetic process	biosynthetic process
709	Glyma.14G033200	no_paralog	na	1.77	AT-CX:1.00	1/53	GmALDH10A2	na	na	na
710	Glyma.09G142700	no_paralog	na	1.77	GM-CX:1.00	1/53	GmALDH3J3	na	na	na
711	Glyma.03G015400	Glyma.05G204900 Glyma.07G075300 Glyma.08G011900 Glyma.18G224800	na	1.77	GM-CX:1.00	1/53	GmALDH10A2	na	na	na
712	Glyma.04G226100	Glyma.02G221600 Glyma.06G138800	na	1.77	GM-CX:1.00	1/53	GmALDH3I1	na	na	na
713	Glyma.16G007700	Glyma.07G038500 Glyma.13G109900 Glyma.15G176900 Glyma.17G049800	na	1.77	GM-CX:1.00	1/53	GmALDH11A2	na	na	na
714	Glyma.16G043500	no_paralog	na	1.77	GM-CX:1.00	1/53	GmALDH3J2	na	na	na
715	Glyma.03G245100	no_paralog	na	1.76	AT-CX:1.00	1/53	GmALDH11A2	na	na	na
716	Glyma.03G132200	Glyma.19G134000	na	1.76	GM-CX:1.00	1/53	GmALDH2C9	na	na	na
717	Glyma.20G012900	Glyma.07G215700	na	1.76	GM-CX:1.00	1/53	GmALDH2B7	na	na	na
718	Glyma.18G242100	Glyma.09G250400	na	1.76	GM-CX:1.00	1/53	GmALDH5F2	na	na	na
719	Glyma.03G241500	no_paralog	na	1.75	GM-CX:1.00	1/53	GmALDH2B1	na	na	na
720	Glyma.09G054200	no_paralog	na	1.74	GM-CX:1.00	1/53	GmALDH11A1	na	na	na
721	Glyma.11G250500	Glyma.05G147200 Glyma.08G104200 Glyma.18G006700	na	1.74	GM-CX:1.00	1/53	GmALDH2C7	na	na	na
722	Glyma.09G067700	Glyma.15G174200	na	1.74	GM-CX:1.00	1/53	GmALDH11A2	photosynthesis	na	photosynthesis
723	Glyma.02G195300	Glyma.03G202800 Glyma.10G082400 Glyma.19G200500	na	1.74	GM-CX:1.00	1/53	GmALDH2B1	na	na	intracellular protein transport;vesicle-mediated transport
724	Glyma.02G048400	Glyma.01G166200 Glyma.16G128700	na	1.73	AT-CX:0.52 GM-CX:0.48	1/53	GmALDH11A2	na	flavonoid biosynthetic process; response to UV-B	na
725	Glyma.08G342500	no_paralog	na	1.73	AT-CX:1.00	1/53	GmALDH22A1	na	RNA splicing; mitochondrial respiratory chain complex I assembly	RNA splicing;mitochondrial respiratory chain complex I assembly
726	Glyma.07G056800	Glyma.03G256900 Glyma.19G255100	na	1.73	GM-CX:1.00	1/53	GmALDH2B1	lipid metabolic process	na	lipid metabolic process
727	Glyma.17G258700	Glyma.14G219700	na	1.73	GM-CX:1.00	1/53	GmALDH6B1	protein folding;response to stress	protein secretion; regulation of meristem growth; regulation of meristem structural organization; response to salt stress; response to water deprivation	protein folding;response to salt stress;response to cadmium ion;response to water deprivation;response to cold;response to stress;regulation of meristem structural organization;regulation of meristem growth;protein secretion
728	Glyma.10G075900	Glyma.02G200700 Glyma.03G198700	na	1.73	GM-CX:1.00	1/53	GmALDH11A1	na	na	na
729	Glyma.05G149100	Glyma.08G105700 Glyma.11G252600 Glyma.18G004300	na	1.73	GM-CX:1.00	1/53	GmALDH3F1	na	na	regulation of catalytic activity
730	Glyma.17G047200	Glyma.09G072100 Glyma.13G112500 Glyma.15G180900	na	1.73	GM-CX:1.00	1/53	GmALDH2B7	protein folding	na	protein folding;response to cadmium ion;response to cold;positive regulation of superoxide dismutase activity
731	Glyma.18G282300	Glyma.08G257900	na	1.73	GM-CX:1.00	1/53	GmALDH5F1	na	negative regulation of abscisic acid-activated signaling pathway	dephosphorylation;response to salt stress;negative regulation of abscisic acid-activated signaling pathway
732	Glyma.01G004500	Glyma.05G224200 Glyma.08G031200	na	1.73	GM-CX:1.00	1/53	GmALDH7B1	protein transport	intralumenal vesicle formation	protein transport
733	Glyma.04G252000	Glyma.06G110500	na	1.73	GM-CX:1.00	1/53	GmALDH6B1	na	na	na
734	Glyma.14G072700	Glyma.17G252200	na	1.72	AT-CX:1.00	1/53	GmALDH11A2	cellular metabolic process;steroid biosynthetic process	anthocyanin-containing compound biosynthetic process	na
735	Glyma.18G090900	Glyma.08G321100	na	1.72	GM-CX:1.00	1/53	GmALDH11A2	na	systemic acquired resistance	na
736	Glyma.19G216300	Glyma.02G012500 Glyma.03G219400 Glyma.10G012900	na	1.72	GM-CX:1.00	1/53	GmALDH11A2	na	negative regulation of reductive pentose-phosphate cycle; peptide cross-linking via L-cystine; reductive pentose-phosphate cycle	response to light stimulus;response to sucrose;cellular response to cold;cellular response to heat;negative regulation of reductive pentose-phosphate cycle;cellular response to anoxia
737	Glyma.19G255800	Glyma.03G257500 Glyma.07G055800 Glyma.16G024500	na	1.72	GM-CX:1.00	1/53	GmALDH3J3	na	na	na
738	Glyma.08G074200	Glyma.05G119200 Glyma.08G180100	na	1.72	GM-CX:1.00	1/53	GmALDH2B9	na	na	na
739	Glyma.15G108400	Glyma.07G261400 Glyma.09G004300	na	1.72	GM-CX:1.00	1/53	GmALDH2B7	na	na	na
740	Glyma.04G102400	Glyma.06G103700 Glyma.13G088900 Glyma.14G172800	na	1.72	GM-CX:1.00	1/53	GmALDH3F2	na	na	na
741	Glyma.06G046000	Glyma.01G193600 Glyma.04G045400 Glyma.05G105200 Glyma.17G161300	na	1.72	GM-CX:1.00	1/53	GmALDH3J4	na	na	cation transport;calcium ion transmembrane transport
742	Glyma.19G087900	Glyma.16G059500 Glyma.19G074600	na	1.72	GM-CX:1.00	1/53	GmALDH2B7	na	na	na
743	Glyma.11G176200	Glyma.18G065700	na	1.72	GM-CX:1.00	1/53	GmALDH2B4	thiamine biosynthetic process	detection of bacterium; thiamine biosynthetic process	thiamine biosynthetic process;response to vitamin B1
744	Glyma.11G122700	Glyma.07G162900 Glyma.12G047600 Glyma.14G078600 Glyma.17G246500	na	1.72	GM-CX:1.00	1/53	GmALDH2B7	na	na	na
745	Glyma.18G275600	Glyma.01G067000 Glyma.02G123700 Glyma.08G253000	na	1.72	GM-CX:1.00	1/53	GmALDH7B2	na	na	na
746	Glyma.10G177200	Glyma.09G154700 Glyma.16G205200 Glyma.20G212900	na	1.71	AT-CX:1.00	1/53	GmALDH11A2	na	nonphotochemical quenching; photosynthesis	photosynthesis;protein-chromophore linkage;photosynthesis, light harvesting
747	Glyma.02G201400	Glyma.10G075200	na	1.71	AT-CX:1.00	1/53	GmALDH18B2	cell communication	Golgi to vacuole transport; auxin homeostasis; endosome to lysosome transport; positive gravitropism; protein targeting to vacuole; root development	na
748	Glyma.07G141500	no_paralog	na	1.71	GM-CX:1.00	1/53	GmALDH2B7	na	na	na
749	Glyma.02G254400	Glyma.14G062000	na	1.71	GM-CX:1.00	1/53	GmALDH2B4	na	na	na
750	Glyma.12G067000	Glyma.11G144100	na	1.71	GM-CX:1.00	1/53	GmALDH3J2	na	na	flavone biosynthetic process
751	Glyma.10G035400	Glyma.03G161800 Glyma.19G163300	na	1.71	GM-CX:1.00	1/53	GmALDH2B5	na	regulation of transcription, DNA-templated	na
752	Glyma.19G245500	no_paralog	na	1.71	GM-CX:1.00	1/53	GmALDH3H2	defense response to fungus;defense response to bacterium	RNA phosphodiester bond hydrolysis; defense response to fungus, incompatible interaction	defense response to bacterium;defense response to fungus
753	Glyma.19G160900	Glyma.02G142800 Glyma.03G158500 Glyma.10G031600 Glyma.10G162300 Glyma.20G224700	na	1.7	AT-CX:1.00	1/53	GmALDH2B1	na	double fertilization forming a zygote and endosperm; regulation of defense response; regulation of transcription, DNA-templated	na
754	Glyma.10G282900	Glyma.20G106800	na	1.7	GM-CX:1.00	1/53	GmALDH2B7	na	na	protein dephosphorylation
755	Glyma.10G042100	no_paralog	na	1.7	GM-CX:1.00	1/53	GmALDH11A1	photosynthesis	response to cytokinin	photosynthesis
756	Glyma.06G163500	Glyma.04G202100 Glyma.05G200000 Glyma.08G007400	na	1.7	GM-CX:1.00	1/53	GmALDH3F1	na	na	na
757	Glyma.11G025600	Glyma.01G217600 Glyma.05G204600	na	1.7	GM-CX:1.00	1/53	GmALDH2B1	na	na	na
758	Glyma.17G261600	Glyma.14G223100	na	1.7	GM-CX:1.00	1/53	GmALDH5F1	na	na	na
759	Glyma.10G049100	Glyma.13G136900	na	1.7	GM-CX:1.00	1/53	GmALDH3H4	na	na	protein ubiquitination
760	Glyma.15G189300	no_paralog	na	1.69	AT-CX:1.00	1/53	GmALDH2B4	na	na	na
761	Glyma.05G114900	Glyma.19G052400	na	1.69	GM-CX:1.00	1/53	GmALDH10A1	na	na	na
762	Glyma.16G027400	Glyma.07G058400	na	1.69	GM-CX:1.00	1/53	GmALDH2B5	na	actin cytoskeleton organization; actin nucleation; barbed-end actin filament capping	na
763	Glyma.11G056200	Glyma.01G185800 Glyma.05G095900 Glyma.17G174900	na	1.69	GM-CX:1.00	1/53	GmALDH3H1	na	negative regulation of transcription, DNA-templated	response to heat
764	Glyma.02G037400	Glyma.01G027800 Glyma.04G185800 Glyma.05G039800 Glyma.06G180300 Glyma.08G283600 Glyma.17G087100 Glyma.18G142900	na	1.69	GM-CX:1.00	1/53	GmALDH2B5	na	na	na
765	Glyma.01G010200	Glyma.09G210900	na	1.68	AT-CX:1.00	1/53	GmALDH11A2	na	peptidyl-cysteine S-nitrosylation; response to cytokinin	na
766	Glyma.05G146000	Glyma.08G103000 Glyma.11G248700	na	1.68	GM-CX:1.00	1/53	GmALDH5F2	urea catabolic process	nitrogen compound metabolic process	nitrogen compound metabolic process;urea catabolic process;urea metabolic process
767	Glyma.07G136300	no_paralog	na	1.68	GM-CX:1.00	1/53	GmALDH2B4	na	na	na
768	Glyma.08G239200	Glyma.12G001400	na	1.68	GM-CX:1.00	1/53	GmALDH2B7	na	na	na
769	Glyma.07G245600	no_paralog	na	1.68	GM-CX:1.00	1/53	GmALDH5F1	na	na	na
770	Glyma.13G257900	no_paralog	na	1.68	GM-CX:1.00	1/53	GmALDH3J1	na	na	na
771	Glyma.12G085900	Glyma.11G188800	na	1.68	GM-CX:1.00	1/53	GmALDH11A1	na	na	na
772	Glyma.07G049300	Glyma.03G261400 Glyma.16G017900 Glyma.19G260500	na	1.68	GM-CX:1.00	1/53	GmALDH2C9	na	na	na
773	Glyma.18G258000	no_paralog	na	1.67	GM-CX:1.00	1/53	GmALDH11A2	na	anthocyanin-containing compound biosynthetic process	na
774	Glyma.09G249900	Glyma.18G242500	na	1.67	GM-CX:1.00	1/53	GmALDH7B1	na	na	na
775	Glyma.16G019900	Glyma.03G260600 Glyma.07G050900 Glyma.19G259300	na	1.67	GM-CX:1.00	1/53	GmALDH2B1	na	L-ascorbic acid biosynthetic process; oxidation-reduction process	na
776	Glyma.02G113800	Glyma.01G055400	na	1.67	GM-CX:1.00	1/53	GmALDH3F1	na	na	na
777	Glyma.09G084300	Glyma.15G192700	na	1.67	GM-CX:1.00	1/53	GmALDH22A4	na	na	na
778	Glyma.08G259200	Glyma.18G283400	na	1.67	GM-CX:1.00	1/53	GmALDH22A3	cell wall macromolecule catabolic process;chitin catabolic process	cellulose biosynthetic process; lignin biosynthetic process; multidimensional cell growth; regulation of carbohydrate biosynthetic process; regulation of salicylic acid metabolic process; response to cytokinin; response to heat; response to nitrate; response to salt stress; response to water deprivation; root epidermal cell differentiation	cell wall macromolecule catabolic process;chitin catabolic process
779	Glyma.02G219700	Glyma.04G223700 Glyma.06G141200	na	1.67	GM-CX:1.00	1/53	GmALDH2C1	na	indoleacetic acid conjugate metabolic process; shoot system development	na
780	Glyma.15G087200	Glyma.13G225000	na	1.67	GM-CX:1.00	1/53	GmALDH11A1	thiamine biosynthetic process;pyridoxal phosphate biosynthetic process	cellular amino acid metabolic process; chlorophyll metabolic process; hyperosmotic salinity response; pyridoxine biosynthetic process; response to UV-B; response to lipid hydroperoxide; response to non-ionic osmotic stress; response to oxidative stress; response to salt stress; vitamin B6 biosynthetic process	response to oxidative stress;response to salt stress;cellular amino acid metabolic process;response to UV-B;hyperosmotic salinity response;pyridoxal phosphate biosynthetic process;chlorophyll metabolic process;vitamin B6 biosynthetic process;response to non-ionic osmotic stress;response to lipid hydroperoxide
781	Glyma.09G013700	Glyma.07G267600 Glyma.15G118400 Glyma.17G006300	na	1.67	GM-CX:1.00	1/53	GmALDH22A4	metal ion transport	na	metal ion transport
782	Glyma.13G067500	Glyma.19G016800	na	1.67	GM-CX:1.00	1/53	GmALDH2B4	na	na	phosphatidylinositol dephosphorylation
783	Glyma.04G253300	Glyma.06G109300	na	1.66	GM-CX:1.00	1/53	GmALDH3F1	na	na	na
784	Glyma.20G097000	Glyma.10G146900	na	1.66	GM-CX:1.00	1/53	GmALDH2C7	na	na	na
785	Glyma.18G265700	Glyma.08G243700	na	1.66	GM-CX:1.00	1/53	GmALDH3J2	na	na	na
786	Glyma.09G179000	no_paralog	na	1.65	AT-CX:1.00	1/53	GmALDH3H3	drug transmembrane transport	na	drug transmembrane transport
787	Glyma.09G187300	Glyma.01G084700 Glyma.07G089500	na	1.65	GM-CX:1.00	1/53	GmALDH11A1	protein catabolic process	na	protein catabolic process
788	Glyma.07G199800	Glyma.13G176600	na	1.65	GM-CX:1.00	1/53	GmALDH3H2	na	cell death; defense response by callose deposition; immune response; plant-type hypersensitive response; regulation of salicylic acid metabolic process; response to salt stress	na
789	Glyma.07G273400	no_paralog	na	1.65	GM-CX:1.00	1/53	GmALDH11A2	na	na	na
790	Glyma.01G115000	Glyma.03G061700 Glyma.07G148000 Glyma.18G199300	na	1.65	GM-CX:1.00	1/53	GmALDH2B5	na	na	na
791	Glyma.07G185700	Glyma.08G063500	na	1.65	GM-CX:1.00	1/53	GmALDH18B4	biosynthetic process	lysine biosynthetic process via diaminopimelate; response to cytokinin; systemic acquired resistance, salicylic acid mediated signaling pathway	biosynthetic process;lysine biosynthetic process via diaminopimelate;systemic acquired resistance, salicylic acid mediated signaling pathway
792	Glyma.13G268500	Glyma.12G231000	na	1.65	GM-CX:1.00	1/53	GmALDH2B7	na	na	na
793	Glyma.12G192800	Glyma.06G307100 Glyma.12G097700	na	1.65	GM-CX:1.00	1/53	GmALDH18B5	na	na	na
794	Glyma.02G097400	Glyma.18G284100	na	1.65	GM-CX:1.00	1/53	GmALDH2B7	na	na	na
795	Glyma.02G064700	Glyma.16G145800	na	1.64	AT-CX:1.00	1/53	GmALDH11A2	na	photosynthesis, light harvesting in photosystem I	photosynthesis;protein-chromophore linkage;photosynthesis, light harvesting
796	Glyma.04G218900	Glyma.06G146900	na	1.64	AT-CX:1.00	1/53	GmALDH11A2	na	na	ATP catabolic process
797	Glyma.03G060300	Glyma.01G115900	na	1.64	AT-CX:1.00	1/53	GmALDH11A2	na	response to cytokinin	photosynthesis;protein-chromophore linkage;response to red light;photosynthesis, light harvesting;response to blue light;response to far red light
798	Glyma.08G158700	Glyma.15G267600	na	1.64	GM-CX:1.00	1/53	GmALDH3J3	na	na	na
799	Glyma.04G202100	Glyma.05G200000 Glyma.06G163500 Glyma.08G007400	na	1.64	GM-CX:1.00	1/53	GmALDH3F1	na	na	na
800	Glyma.10G026600	Glyma.02G147300	na	1.64	GM-CX:1.00	1/53	GmALDH3J2	cellular metabolic process	plastid translation; positive regulation of transcription, DNA-templated; positive regulation of translation; rRNA processing; response to cytokinin	cellular metabolic process
801	Glyma.01G177000	no_paralog	na	1.64	GM-CX:1.00	1/53	GmALDH5F2	na	na	na
802	Glyma.14G005300	Glyma.02G307700	na	1.64	GM-CX:1.00	1/53	GmALDH3J3	na	na	na
803	Glyma.02G184000	no_paralog	na	1.63	GM-CX:1.00	1/53	GmALDH2B7	ATP synthesis coupled proton transport	na	na
804	Glyma.18G230500	Glyma.01G218000 Glyma.03G013400 Glyma.05G205900 Glyma.07G073100 Glyma.08G012800 Glyma.09G261700 Glyma.09G139200 Glyma.11G025200	na	1.63	GM-CX:1.00	1/53	GmALDH2B6	na	na	na
805	Glyma.05G085700	Glyma.01G189000 Glyma.11G053200	na	1.63	GM-CX:1.00	1/53	GmALDH3J3	na	plant-type secondary cell wall biogenesis; xylan biosynthetic process	secondary cell wall biogenesis;xylan biosynthetic process
806	Glyma.06G180700	no_paralog	na	1.62	AT-CX:1.00	1/53	GmALDH12A3	na	na	na
807	Glyma.08G240100	Glyma.12G002000	na	1.62	AT-CX:1.00	1/53	GmALDH11A2	na	na	na
808	Glyma.04G172300	Glyma.01G045100 Glyma.02G105600 Glyma.05G028200 Glyma.06G191900 Glyma.08G298900 Glyma.17G098500 Glyma.18G122000	na	1.62	GM-CX:1.00	1/53	GmALDH22A3	na	na	na
809	Glyma.15G177800	Glyma.09G069800 Glyma.17G049000	na	1.62	GM-CX:1.00	1/53	GmALDH2B4	na	na	aging
810	Glyma.07G189100	Glyma.08G060200 Glyma.13G247400 Glyma.15G066600	na	1.62	GM-CX:1.00	1/53	GmALDH3F1	na	na	na
811	Glyma.10G128200	no_paralog	na	1.62	GM-CX:1.00	1/53	GmALDH18B2	na	na	glycolysis;carbohydrate phosphorylation
812	Glyma.12G219300	Glyma.13G282000	na	1.61	AT-CX:1.00	1/53	GmALDH11A2	na	photosynthesis	photosynthesis;protein-chromophore linkage;photosynthesis, light harvesting
813	Glyma.13G282000	Glyma.12G219300	na	1.61	AT-CX:1.00	1/53	GmALDH11A2	na	photosynthesis	photosynthesis;protein-chromophore linkage;photosynthesis, light harvesting
814	Glyma.17G085600	Glyma.04G187300 Glyma.05G040700 Glyma.06G178600	na	1.61	GM-CX:1.00	1/53	GmALDH3J3	na	na	na
815	Glyma.06G008800	Glyma.01G169400 Glyma.02G051100 Glyma.04G008900 Glyma.11G111700 Glyma.12G037700	na	1.61	GM-CX:1.00	1/53	GmALDH2B7	na	na	positive regulation of transcription, DNA-templated
816	Glyma.01G221400	Glyma.11G022300	na	1.61	GM-CX:1.00	1/53	GmALDH11A1	na	na	na
817	Glyma.06G127200	Glyma.04G237000	na	1.61	GM-CX:1.00	1/53	GmALDH3F1	na	na	na
818	Glyma.07G142600	no_paralog	na	1.6	GM-CX:1.00	1/53	GmALDH2C6	na	na	lignin catabolic process
819	Glyma.03G025200	no_paralog	na	1.6	GM-CX:1.00	1/53	GmALDH2C6	na	na	na
820	Glyma.05G038100	Glyma.06G182000 Glyma.17G088900	na	1.6	GM-CX:1.00	1/53	GmALDH2B7	iron-sulfur cluster assembly	iron-sulfur cluster assembly	na
821	Glyma.10G018700	Glyma.02G155600 Glyma.19G211000	na	1.6	GM-CX:1.00	1/53	GmALDH2C1	response to stress	na	response to stress
822	Glyma.08G094600	Glyma.05G139300	na	1.6	GM-CX:1.00	1/53	GmALDH2B7	na	na	na
823	Glyma.20G211800	Glyma.09G152900 Glyma.10G178300 Glyma.16G203800	na	1.6	GM-CX:1.00	1/53	GmALDH2B4	na	na	na
824	Glyma.05G044200	Glyma.04G191500 Glyma.17G126700	na	1.59	AT-CX:1.00	1/53	GmALDH7B2	na	na	na
825	Glyma.20G144700	Glyma.10G249000	na	1.59	AT-CX:1.00	1/53	GmALDH11A2	photosynthesis	na	photosynthesis
826	Glyma.19G036100	no_paralog	na	1.59	GM-CX:1.00	1/53	GmALDH11A1	na	na	na
827	Glyma.04G050400	Glyma.06G051100	na	1.59	GM-CX:1.00	1/53	GmALDH2B1	heme biosynthetic process	heme biosynthetic process; tetrapyrrole biosynthetic process	response to oxidative stress;porphyrin-containing compound biosynthetic process;heme biosynthetic process;tetrapyrrole biosynthetic process
828	Glyma.16G082200	Glyma.03G092500	na	1.59	GM-CX:1.00	1/53	GmALDH3J3	cellular metabolic process;steroid biosynthetic process	na	na
829	Glyma.02G028200	no_paralog	na	1.59	GM-CX:1.00	1/53	GmALDH3J2	na	na	na
830	Glyma.11G155000	no_paralog	na	1.59	GM-CX:1.00	1/53	GmALDH3J2	na	na	na
831	Glyma.17G165200	Glyma.01G190700 Glyma.04G044000 Glyma.05G101700 Glyma.06G044200 Glyma.11G051500	na	1.59	GM-CX:1.00	1/53	GmALDH2B7	transport	cadmium ion transport; defense response to bacterium; iron ion homeostasis; lead ion transport; manganese ion transport; metal ion transport; positive regulation of reactive oxygen species metabolic process	na
832	Glyma.03G006900	Glyma.19G119000	na	1.59	GM-CX:1.00	1/53	GmALDH11A2	na	electron transport chain	na
833	Glyma.09G022800	no_paralog	na	1.59	GM-CX:1.00	1/53	GmALDH2C6	response to oxidative stress	defense response; defense response to bacterium; defense response to fungus; negative regulation of growth; pathogen-associated molecular pattern dependent induction by symbiont of host innate immune response; reactive oxygen species metabolic process; response to cytokinin; unidimensional cell growth	response to oxidative stress
834	Glyma.05G202500	Glyma.04G198700 Glyma.06G166700 Glyma.08G009800 Glyma.16G052300 Glyma.19G099000	na	1.58	GM-CX:1.00	1/53	GmALDH3J3	na	na	na
835	Glyma.14G208100	Glyma.02G239200	na	1.58	GM-CX:1.00	1/53	GmALDH5F1	na	cellular response to DNA damage stimulus; double-strand break repair via homologous recombination; mitotic recombination; reciprocal meiotic recombination; synapsis	reciprocal meiotic recombination;synapsis
836	Glyma.07G003700	Glyma.08G222900	na	1.58	GM-CX:1.00	1/53	GmALDH22A3	ATP synthesis coupled proton transport	na	ATP synthesis coupled proton transport
837	Glyma.19G032900	no_paralog	na	1.58	GM-CX:1.00	1/53	GmALDH22A4	na	na	lipid metabolic process
838	Glyma.10G278100	Glyma.20G111100	na	1.57	AT-CX:1.00	1/53	GmALDH18B2	vesicle-mediated transport	protein targeting to vacuole; vacuole organization	vesicle-mediated transport
839	Glyma.07G014800	Glyma.01G007000 Glyma.05G226100 Glyma.07G124900 Glyma.08G200400 Glyma.08G033100 Glyma.13G353800 Glyma.15G020600	na	1.57	AT-CX:1.00	1/53	GmALDH3F2	na	na	na
840	Glyma.08G180000	Glyma.05G119000 Glyma.08G074000 Glyma.15G052400	na	1.57	AT-CX:1.00	1/53	GmALDH11A2	na	nonphotochemical quenching; photosynthesis	photosynthesis;protein-chromophore linkage;photosynthesis, light harvesting
841	Glyma.02G041500	Glyma.01G023500	na	1.57	GM-CX:1.00	1/53	GmALDH2B6	na	floral meristem determinacy; floral whorl development; maintenance of floral meristem identity; negative regulation of flower development; negative regulation of transcription, DNA-templated; response to temperature stimulus	na
842	Glyma.20G149400	Glyma.01G236600 Glyma.10G245200	na	1.57	GM-CX:1.00	1/53	GmALDH18B4	na	na	na
843	Glyma.06G020700	Glyma.04G020600	na	1.57	GM-CX:1.00	1/53	GmALDH11A2	steroid biosynthetic process	multidimensional cell growth; negative regulation of DNA endoreduplication; pattern specification process; sterol biosynthetic process; xylem and phloem pattern formation	methylation;steroid biosynthetic process;xylem and phloem pattern formation;multidimensional cell growth;pattern specification process;negative regulation of DNA endoreduplication
844	Glyma.08G052500	Glyma.05G244600 Glyma.07G101800	na	1.57	GM-CX:1.00	1/53	GmALDH18B4	lipopolysaccharide biosynthetic process	abscisic acid-activated signaling pathway	protein autophosphorylation;MAPK cascade
845	Glyma.09G173200	Glyma.02G243900 Glyma.07G104500 Glyma.11G215500 Glyma.14G213200 Glyma.18G041100	na	1.57	GM-CX:1.00	1/53	GmALDH2B1	nitrogen compound metabolic process;glutamine biosynthetic process	na	nitrogen compound metabolic process;glutamine biosynthetic process
846	Glyma.13G200800	Glyma.12G235500	na	1.57	GM-CX:1.00	1/53	GmALDH2B7	na	na	na
847	Glyma.12G223000	Glyma.13G278500	na	1.57	GM-CX:1.00	1/53	GmALDH10A1	ferrous iron transport	ribosome biogenesis	na
848	Glyma.01G223900	Glyma.11G019200	na	1.56	GM-CX:1.00	1/53	GmALDH2C2	na	na	na
849	Glyma.10G058200	Glyma.03G181600 Glyma.10G209800 Glyma.13G145000 Glyma.19G182300	na	1.56	GM-CX:1.00	1/53	GmALDH2B5	biosynthetic process	defense response; drought recovery; lignin catabolic process; phenylpropanoid biosynthetic process; pollen development; response to UV-B; response to wounding; salicylic acid catabolic process	biosynthetic process;L-phenylalanine catabolic process;phenylpropanoid metabolic process
850	Glyma.19G000800	Glyma.05G000800	na	1.56	GM-CX:1.00	1/53	GmALDH18B4	na	na	na
851	Glyma.09G213100	Glyma.01G149300 Glyma.16G105300 Glyma.16G074700	na	1.56	GM-CX:1.00	1/53	GmALDH3J3	na	na	methylation
852	Glyma.11G229100	Glyma.02G256900 Glyma.14G059800 Glyma.18G028100	na	1.56	GM-CX:1.00	1/53	GmALDH2B4	na	cellular response to sulfate starvation	na
853	Glyma.11G211100	Glyma.10G069500	na	1.56	GM-CX:1.00	1/53	GmALDH2C5	na	na	na
854	Glyma.08G164200	Glyma.15G263000	na	1.56	GM-CX:1.00	1/53	GmALDH2C2	na	na	na
855	Glyma.13G082700	Glyma.14G163700	na	1.56	GM-CX:1.00	1/53	GmALDH2B7	na	na	na
856	Glyma.10G089700	Glyma.15G275900	na	1.55	GM-CX:1.00	1/53	GmALDH11A1	na	chloroplast organization; translation	chloroplast organization;de-etiolation
857	Glyma.10G125000	Glyma.05G097700 Glyma.20G077300	na	1.55	GM-CX:1.00	1/53	GmALDH3F1	na	na	pectin catabolic process
858	Glyma.18G071500	Glyma.08G336400	na	1.55	GM-CX:1.00	1/53	GmALDH10A2	na	na	na
859	Glyma.10G255500	Glyma.01G197500 Glyma.11G044200 Glyma.20G136000	na	1.55	GM-CX:1.00	1/53	GmALDH22A4	GTP catabolic process;protein polymerization	cellular response to gravity; microtubule cytoskeleton organization; microtubule-based process	GTP catabolic process;microtubule-based process;protein polymerization
860	Glyma.17G045300	Glyma.13G114700	na	1.55	GM-CX:1.00	1/53	GmALDH3H4	na	na	na
861	Glyma.07G263000	Glyma.17G010900	na	1.55	GM-CX:1.00	1/53	GmALDH3J3	response to oxidative stress	na	response to oxidative stress
862	Glyma.10G111800	no_paralog	na	1.55	GM-CX:1.00	1/53	GmALDH11A1	sodium ion transport	na	na
863	Glyma.13G087300	Glyma.04G104800 Glyma.06G105800 Glyma.14G170100	na	1.54	AT-CX:1.00	1/53	GmALDH3F2	na	na	na
864	Glyma.19G145200	no_paralog	na	1.54	AT-CX:1.00	1/53	GmALDH12A3	na	na	na
865	Glyma.12G168400	no_paralog	na	1.54	AT-CX:1.00	1/53	GmALDH12A3	na	na	na
866	Glyma.11G169800	Glyma.02G228600 Glyma.11G171900 Glyma.14G195600 Glyma.18G060700	na	1.54	GM-CX:1.00	1/53	GmALDH2B6	na	na	na
867	Glyma.03G233300	Glyma.10G149600 Glyma.19G230200 Glyma.20G238700	na	1.54	GM-CX:1.00	1/53	GmALDH22A4	na	na	na
868	Glyma.04G040700	Glyma.06G041700 Glyma.07G215300 Glyma.14G084500 Glyma.17G240400	na	1.54	GM-CX:1.00	1/53	GmALDH6B1	na	na	na
869	Glyma.02G110100	no_paralog	na	1.54	GM-CX:1.00	1/53	GmALDH3J1	na	na	na
870	Glyma.16G173500	Glyma.09G126500 Glyma.10G229300	na	1.54	GM-CX:1.00	1/53	GmALDH3J2	na	cellular ion homeostasis	na
871	Glyma.05G119000	Glyma.08G074000 Glyma.08G180000 Glyma.15G052400	na	1.54	GM-CX:1.00	1/53	GmALDH2B7	na	nonphotochemical quenching; photosynthesis	photosynthesis;protein-chromophore linkage;photosynthesis, light harvesting
872	Glyma.01G029600	no_paralog	na	1.53	AT-CX:1.00	1/53	GmALDH22A1	na	na	response to salt stress;response to cadmium ion;translational initiation;regulation of translational initiation;formation of translation preinitiation complex
873	Glyma.03G252700	no_paralog	na	1.53	GM-CX:1.00	1/53	GmALDH3J2	lipid metabolic process	na	lipid metabolic process
874	Glyma.15G211500	no_paralog	na	1.53	GM-CX:1.00	1/53	GmALDH3J2	na	na	negative regulation of endopeptidase activity
875	Glyma.13G250400	Glyma.06G302200 Glyma.07G187600 Glyma.08G061600 Glyma.12G197400 Glyma.12G102000 Glyma.13G304500	na	1.53	GM-CX:1.00	1/53	GmALDH3J2	na	na	na
876	Glyma.12G169600	no_paralog	na	1.53	GM-CX:1.00	1/53	GmALDH3J2	na	photosynthetic acclimation; photosynthetic electron transport chain	electron transport chain
Note: The co-functional genes of GmALDHs that are related to response to water deprivation/water transport are marked in green boxes.
