# Supplementary material for: Genome-wide characterization of the aldehyde dehydrogenase gene superfamily in soybean and its potential role in drought stress response
Source: BMC Genomics. 2017 Jul 7;18:518. doi: 10.1186/s12864-017-3908-y (PMC5501352; doi:10.1186/s12864-017-3908-y)
Supplement: Supplementary file 12 — FPKM values of GmALDH genes in eight different tissues of soybean. Values obtained from Phytozome v11.0. (XLSX 15 kb) [file 12864_2017_3908_MOESM12_ESM.xlsx]

## Sheet: Table S6
Table S6 FPKM values of GmALDH genes in eight different tissues of soybean. Values obtained from Phytozome v11.0.
Soybean ALDH genes	Different tissues
	Root	Nodule	Stem	Leaf	Flower	Pod	Seed	SAM
GmALDH2B1	90.281	8.395	19.304	9.763	33.469	6.125	2.78	9.914
GmALDH2B2	33.555	9.663	22.305	39.518	93.589	5.211	2.702	8.18
GmALDH2B3	0	0.004	0.004	0.152	0.022	0.036	0.009	0.075
GmALDH2B4	0.419	0.144	4.436	66.262	18.238	23.594	11.56	28.337
GmALDH2B5	19.443	21.253	32.897	2.801	11.71	21.281	45.459	7.129
GmALDH2B6	2.51	24.066	100.509	5.028	3.602	54.817	8.289	14.936
GmALDH2B7	3.156	8.973	5.817	12.668	9.231	30.631	10.886	28.071
GmALDH2B8	74.419	70.849	53.048	4.698	29.168	26.779	124.079	21.723
GmALDH2B9	18.333	1.476	3.222	1.038	0.974	0.534	0.052	0.599
GmALDH2C1	107.101	10.136	0.296	1.083	0.137	0.064	0.057	0.09
GmALDH2C2	12.003	48.285	126.353	1.191	8.309	16.209	6.364	71.174
GmALDH2C3	5.492	0.343	0.923	1.426	0.482	0.48	0.097	14.13
GmALDH2C4	54.997	21.66	5.289	22.241	19.379	2.694	4.019	11.979
GmALDH2C5	395.424	78.714	0.166	0.087	16.244	0.132	0.105	0.3
GmALDH2C6	32.843	64.11	0.442	0	0.014	0.025	0	0.045
GmALDH2C7	3.611	5.996	1.862	0.067	7	7.283	18.466	25.678
GmALDH2C8	18.596	14.585	3.593	3.939	31.811	2.357	3.8	5.184
GmALDH2C9	1.418	5.158	24.407	0.737	0.915	29.536	4.767	10.692
GmALDH3F1	5.093	0.285	2.053	7.592	17.22	2.465	2.819	12.759
GmALDH3F2	6.002	0.195	3.147	4.924	7.623	5.409	0.332	12.873
GmALDH3H1	12.015	9.471	79.676	2.093	17.877	16.898	1.115	28.398
GmALDH3H2	90.841	9.315	3.055	0.772	278.314	0.444	0.06	0.043
GmALDH3H3	4.008	7.627	9.663	8.026	9.15	6.545	6.483	6.269
GmALDH3H4	69.698	42.039	33.707	29.974	405.038	43.895	12.291	24.43
GmALDH3I1	3.628	4.221	25.523	62.319	23.302	89.483	65.363	81.313
GmALDH3J1	0.261	0	0.035	0.535	1.459	0.025	0	2.781
GmALDH3J2	6.586	0	2.232	8.936	3.385	10.842	0.214	31.567
GmALDH3J3	0.734	0.573	4.941	3.147	12.238	60.666	5.6	0.909
GmALDH3J4	4.492	0.433	20.173	5.535	48.762	144.53	1.709	33.5
GmALDH5F1	6.486	11.509	7.786	8.472	4.908	9.534	23.193	5.588
GmALDH5F2	14.436	16.823	10.837	16.558	8.744	14.731	57.556	10.292
GmALDH6B1	52.184	56.851	35.389	41.757	79.831	42.672	42.894	24.508
GmALDH6B2	31.912	22.901	6.402	15.721	29.576	12.064	19.921	8.974
GmALDH6B3	0.576	1.915	3.627	3.466	4.872	4.007	3.806	4.18
GmALDH7B1	66.896	24.149	22.19	15.062	97.534	52.299	59.786	22.571
GmALDH7B2	33.361	39.292	42.459	51.665	225.494	97.727	72.567	68.242
GmALDH10A1	60.394	55.643	48.737	62.648	92.774	70.152	85.42	55.079
GmALDH10A2	914.34	283.965	108.742	19.901	137.813	108.25	21.453	17.83
GmALDH11A1	2.288	0.891	18.616	160.519	47.935	64.02	14.048	38.718
GmALDH11A2	5.023	0.977	32.31	87.339	28.08	87.128	59.563	36.432
GmALDH11A3	4.235	3.769	2.057	0.161	0.538	3.659	0.792	0.794
GmALDH12A1	2.428	0.326	0.171	0.214	0.32	1.391	0.175	0.101
GmALDH12A2	33.875	23.352	2.174	1.231	8.879	28.482	12.602	1.402
GmALDH12A3	9.856	10.446	12.89	12.404	10.7	21.671	29.198	16.863
GmALDH18B1	3.583	7.462	6.053	0.57	10.309	6.852	4.8	1.89
GmALDH18B2	25.532	10.856	5	9.653	4.523	7.118	19.444	6.425
GmALDH18B3	5.907	1.196	2.772	0.1	7.466	2.318	1.371	9.379
GmALDH18B4	15.65	18.689	8.781	14.947	12.126	9.632	18.735	12.253
GmALDH18B5	3.36	5.829	7.172	1.228	5.066	13.144	14.737	14.848
GmALDH22A1	1.683	3.924	2.631	1.906	1.872	4.302	7.875	5.855
GmALDH22A2	0.208	0.563	0.804	0.518	0.507	1.209	1.051	1.061
GmALDH22A3	3.431	12.034	5.886	3.524	1.709	10.614	13.323	7.605
GmALDH22A4	1.997	2.898	2.277	1.004	0.876	2.521	8.542	3.91
