# Supplementary material for: Genome-wide characterization of the aldehyde dehydrogenase gene superfamily in soybean and its potential role in drought stress response
Source: BMC Genomics. 2017 Jul 7;18:518. doi: 10.1186/s12864-017-3908-y (PMC5501352; doi:10.1186/s12864-017-3908-y)
Supplement: Supplementary file 13 — FPKM values of GmALDH genes in the drought-tolerant soybean variety PI416937 under control and drought stress conditions. (XLSX 14 kb) [file 12864_2017_3908_MOESM13_ESM.xlsx]

## Sheet: Table S7
Table S7 FPKM values of GmALDH genes in the drought-tolerant soybean variety PI416937 under control and drought stress conditions.
Soybean ALDH genes	Sample
	control	drought-6h	drought-12h	drought-24h
GmALDH2B1	7.13061	30.9448	59.8456	248.885
GmALDH2B2	6.82492	142.466	151.908	267.664
GmALDH2B3	1.16068	0	0.0750064	0.0559267
GmALDH2B4	140.304	28.8681	29.6592	12.6571
GmALDH2B5	2.47775	2.21619	2.89181	3.0635
GmALDH2B6	0.741627	4.45433	1.8539	0.376123
GmALDH2B7	11.7158	4.03723	7.39584	2.08471
GmALDH2B8	1.94697	2.0604	2.7714	4.38416
GmALDH2B9	0.18274	0.509504	0.854628	0.997845
GmALDH2C1	12.8921	3.38567	2.50759	0.682173
GmALDH2C2	3.87584	1.0315	0.683807	0.202144
GmALDH2C3	0.350479	0.672619	1.62302	1.36648
GmALDH2C4	24.7532	30.8551	40.8159	71.1799
GmALDH2C5	0.111991	0.595505	0.31653	0.211126
GmALDH2C6	0.0263128	0	0.00676066	0
GmALDH2C7	1.45592	0.367162	0.289482	0.201592
GmALDH2C8	6.51395	6.437	9.44169	22.264
GmALDH2C9	0.90703	1.00617	1.87053	2.16429
GmALDH3F1	9.06163	3.61924	4.676	3.74879
GmALDH3F2	6.7475	3.88672	7.31389	3.54839
GmALDH3H1	7.99398	23.6414	22.6598	9.8846
GmALDH3H2	1.5268	3.50155	9.21036	174.406
GmALDH3H3	5.12079	2.60722	3.85629	6.70279
GmALDH3H4	35.9293	26.3386	36.2259	111.892
GmALDH3I1	112.53	26.2092	12.4674	4.12363
GmALDH3J1	4.35202	0.104025	0.0273264	0.0311326
GmALDH3J2	20.9011	0.37691	0.184499	0.0983152
GmALDH3J3	10.9885	1.27631	3.58227	3.04634
GmALDH3J4	8.07093	0.475026	0.856245	0.367587
GmALDH5F1	3.85567	3.751	3.5522	2.94098
GmALDH5F2	7.40307	4.7429	5.35487	4.18164
GmALDH6B1	17.654	14.8423	31.3133	70.3518
GmALDH6B2	6.33429	7.38105	10.4721	29.362
GmALDH6B3	3.84244	2.65763	5.72738	6.51518
GmALDH7B1	3.65049	25.3611	56.5341	143.645
GmALDH7B2	32.7992	56.7064	53.8503	85.2536
GmALDH10A1	47.9902	33.0997	41.868	117.935
GmALDH10A2	42.1475	102.77	174.248	368.01
GmALDH11A1	114.475	7.23223	4.06175	56.2725
GmALDH11A2	80.1055	5.5233	7.07931	22.9137
GmALDH11A3	0.520758	0.376511	0.389724	0.210159
GmALDH12A1	0.358755	0.269303	0.412015	0.601619
GmALDH12A2	0.840031	2.57457	15.779	36.8188
GmALDH12A3	7.12417	5.47754	6.26678	5.33926
GmALDH18B1	0.232445	0.699031	2.16231	2.34935
GmALDH18B2	4.697	5.27608	3.90435	2.88446
GmALDH18B3	0.545799	2.96366	12.4929	29.0451
GmALDH18B4	9.14513	11.5148	8.13444	7.37402
GmALDH18B5	4.33927	0.435081	0.211232	0.140189
GmALDH22A1	1.24034	0.386081	0.400564	0.472442
GmALDH22A2	0.343719	0.138954	0.14708	0.0703402
GmALDH22A3	2.64301	0.971838	1.29714	1.15511
GmALDH22A4	0.607003	0.33094	0.379283	0.329255
