# Supplementary material for: Genome-wide characterization of the aldehyde dehydrogenase gene superfamily in soybean and its potential role in drought stress response
Source: BMC Genomics. 2017 Jul 7;18:518. doi: 10.1186/s12864-017-3908-y (PMC5501352; doi:10.1186/s12864-017-3908-y)
Supplement: Supplementary file 14 — Fold change and p-value of GmALDH genes in the drought-tolerant soybean variety PI416937 under drought stress compared with control. (XLSX 13 kb) [file 12864_2017_3908_MOESM14_ESM.xlsx]

## Sheet: Table S8
Table S8 Fold change and p-value of GmALDH genes in the drought-tolerant soybean variety PI416937 under drought stress compared with control.
Soybean ALDH genes	Sample
	fold change-6h	fold change-12h	fold change-24h	p_value_6h	p_value_12h	p_value_24h
GmALDH2B1	2.1176	3.06915	5.12531	5e-05	5e-05	5e-05
GmALDH2B2	4.38366	4.47624	5.29347	5e-05	5e-05	5e-05
GmALDH2B3	-4.16355	-3.95182	-4.37529	5e-05	0.01785	0.0028
GmALDH2B4	-2.28101	-2.24201	-3.47053	5e-05	5e-05	5e-05
GmALDH2B5	-0.160947	0.222942	0.306148	0.68175	0.5457	0.41195
GmALDH2B6	2.58644	1.3218	-0.979489	5e-05	0.00845	0.05005
GmALDH2B7	-1.53702	-0.663666	-2.49053	5e-05	0.04525	5e-05
GmALDH2B8	0.0816911	0.509384	1.17107	0.84015	0.18985	0.00325
GmALDH2B9	1.4793	2.2255	2.44902	1	0.0025	0.0017
GmALDH2C1	-1.92897	-2.36211	-4.2402	5e-05	5e-05	5e-05
GmALDH2C2	-1.90976	-2.50285	-4.26105	0.00015	5e-05	5e-05
GmALDH2C3	0.940461	2.21128	1.96307	0.0857	0.0003	0.00105
GmALDH2C4	0.317893	0.721517	1.52385	0.3705	0.03975	0.00015
GmALDH2C5	2.41073	1.49896	0.914723	0.00135	1	1
GmALDH2C6	-1.96053	-1.96053	-1.96053	1	1	1
GmALDH2C7	-1.98744	-2.33038	-2.85241	0.0042	0.0007	0.00045
GmALDH2C8	-0.017146	0.535512	1.77311	0.95955	0.1072	5e-05
GmALDH2C9	0.149646	1.04422	1.25467	0.7519	0.02955	0.00685
GmALDH3F1	-1.32409	-0.954495	-1.27334	0.0002	0.0047	0.0002
GmALDH3F2	-0.795799	0.116286	-0.927188	0.0216	0.7129	0.0087
GmALDH3H1	1.56433	1.50315	0.306268	5e-05	0.00015	0.40455
GmALDH3H2	1.19748	2.59274	6.8358	0.0037	5e-05	5e-05
GmALDH3H3	-0.973855	-0.409155	0.388394	0.01005	0.25095	0.25065
GmALDH3H4	-0.447984	0.0118608	1.63887	0.17885	0.9734	5e-05
GmALDH3I1	-2.10216	-3.17407	-4.77025	5e-05	5e-05	5e-05
GmALDH3J1	-5.38669	-7.31525	-7.12712	0.0004	0.2273	0.0958
GmALDH3J2	-5.79322	-6.82382	-7.73195	5e-05	5e-05	0.00055
GmALDH3J3	-3.10594	-1.61705	-1.85085	5e-05	5e-05	5e-05
GmALDH3J4	-4.08666	-3.23664	-4.45658	5e-05	5e-05	5e-05
GmALDH5F1	-0.0397063	-0.118271	-0.390685	0.9099	0.74765	0.28435
GmALDH5F2	-0.642353	-0.467274	-0.824055	0.06	0.1817	0.01865
GmALDH6B1	-0.250282	0.826779	1.99459	0.4338	0.01215	5e-05
GmALDH6B2	0.220645	0.725292	2.2127	0.50705	0.0271	5e-05
GmALDH6B3	-0.531881	0.575852	0.761781	0.15645	0.1045	0.03135
GmALDH7B1	2.79645	3.95296	5.29827	5e-05	5e-05	5e-05
GmALDH7B2	0.789851	0.715294	1.3781	0.02615	0.0546	0.0005
GmALDH10A1	-0.535923	-0.196891	1.29718	0.09975	0.5472	0.0007
GmALDH10A2	1.2859	2.04762	3.12623	0.00495	5e-05	5e-05
GmALDH11A1	-3.98444	-4.81678	-1.02453	5e-05	5e-05	0.00925
GmALDH11A2	-3.8583	-3.50022	-1.80569	5e-05	5e-05	5e-05
GmALDH11A3	-0.467921	-0.418158	-1.30913	1	1	1
GmALDH12A1	-0.413771	0.199697	0.74585	1	1	0.17425
GmALDH12A2	1.61582	4.23142	5.45386	0.002	5e-05	5e-05
GmALDH12A3	-0.379195	-0.184998	-0.416083	0.26685	0.58375	0.2251
GmALDH18B1	1.58847	3.21761	3.3373	0.00255	5e-05	5e-05
GmALDH18B2	0.167726	-0.266658	-0.70344	0.60105	0.4143	0.0402
GmALDH18B3	2.44094	4.51659	5.73378	5e-05	5e-05	5e-05
GmALDH18B4	0.332411	-0.168961	-0.310553	0.29405	0.5904	0.31775
GmALDH18B5	-3.3181	-4.36055	-4.952	5e-05	5e-05	5e-05
GmALDH22A1	-1.68377	-1.63063	-1.39253	0.0014	0.00165	0.0029
GmALDH22A2	-1.30662	-1.22463	-2.28881	1	1	1
GmALDH22A3	-1.4434	-1.02685	-1.19415	0.001	0.0083	0.004
GmALDH22A4	-0.875134	-0.678429	-0.882499	0.07585	0.16985	0.07775
Note:
Blue boxes represent fold change ≤ -2
Pink boxes represent fold change ≥ 2
Red boxes represent fold change ≥ 5
Green boxes represent p-value < 0.05
