# Supplementary material for: Genome-wide characterization of the aldehyde dehydrogenase gene superfamily in soybean and its potential role in drought stress response
Source: BMC Genomics. 2017 Jul 7;18:518. doi: 10.1186/s12864-017-3908-y (PMC5501352; doi:10.1186/s12864-017-3908-y)
Supplement: Supplementary file 16 — Hormone- and stress-responsive cis-elements present in the 1500 bp upstream region of the 53 GmALDH genes. (XLSX 27 kb) [file 12864_2017_3908_MOESM16_ESM.xlsx]

## Sheet: up-regulated groups
Table S9 Hormone- and stress-responsive cis-elements present in the 1500 bp upstream region of the 53 GmALDH genes.
Up-regulated genes:
GmALDH genes	Fold change			cis-elements
	drought-6h	drought-12h	drought-24h
GmALDH2B1	2.1176	3.06915	5.12531	TGACG-motif	HSE	ERE	TCA-element	GARE-motif	TATC-box	G-box	TC-rich repeats	TGA-elemnt	Box-W1
				-1349	-1293	-1216	-986	-952	-674	-570	-545	-153	-6
													-103
GmALDH2B2	4.38366	4.47624	5.29347	TGACG-motif	HSE	TCA-element	Box-W1
				-1332	-1278	-989	-6
GmALDH3H2	1.19748	2.59274	6.8358	Box-W1	MBS	ARE	ABRE	CGTCA-motif
				-1331	-842	-756	-586	-344
						-632	-457	-228
GmALDH7B1	2.79645	3.95296	5.29827	TC-rich repeats	HSE	MBS
				-1258	-602	-417
GmALDH12A2	1.61582	4.23142	5.45386	TGACG-motif	TCA-element	ARE	HSE	ABRE	MBS
				-1381	-1315	-1153	-461	-190	-51
				-911	-503		-753	-188
GmALDH18B3	2.44094	4.51659	5.73378	HSE	ABRE	P-box	TCA-element	DRE	GTGCnTGC/G
				-1491	-1314	-1269	-278	-257	-101
						-1022
GmALDH2B6	2.58644	1.3218	-0.979489	CGTCA-motif	TCA-element	TATC-box	MBS
				-1360	-1104	-841	-216
GmALDH2B9	1.4793	2.2255	2.44902	CGTCA-motif	HSE	ARE	Box-W1
				-1118	-805	-500	-545
						-666
GmALDH2C3	0.940461	2.21128	1.96307	CGTCA-motif	TGA-element	Box-W1
				-1490	-841	-321
				-757
GmALDH2C5	2.41073	1.49896	0.914723	HSE	TGACG-motif	DRE	MBS	ABRE	Box-W1	GARE-motif	TGA-element
				-1366	-1284	-1220	-1177	-151	-825	-585	-49
				-1296				-884
				-400
GmALDH6B2	0.220645	0.725292	2.2127	HSE	MRE	TC-rich repeats
				-1480	-856	-1171
						-353
GmALDH10A2	1.2859	2.04762	3.12623	ABRE	ARE	HSE	MBS	DRE
				-1159	-1130	-494	-312	-175
						-297
GmALDH18B1	1.58847	3.21761	3.3373	TCA-element	TC-rich repeats	ARE	ERE	HSE	GTGCnTGC/G
				-1438	-1368	-1052	-558	-452	-100
					-832
Note: Blue, green and gray box respresents ABRE, DRE and GTGCnTGC/G cis-element, respectively.

## Sheet: down-regulated groups
Down-regulated genes:
GmALDH genes	Fold change			cis-elements
	drought-6h	drought-12h	drought-24h
GmALDH2B3	-4.16355	-3.95182	-4.37529	ARE	CGTCA-motif	TGA-element	TGACG-motif	P-box	MBS	TC-rich repeats	AuxRR-core	TCA-element	ERE
				-1377	-1220	-1163	346	-1064	-870	-845	-620	-571	-328
GmALDH2B4	-2.28101	-2.24201	-3.47053	MBS	P-box	TGACG-motif	TCA-element	HSE	ARE	CGTCA-motif
				-1434	-1366	-1044	-587	-405	-295	-174
						-108
GmALDH2B7	-1.53702	-0.663666	-2.49053	MBS	TATC-box	TC-rich repeats	TCA-element	HSE
				-1428	-1317	-1239	-1034	-46
					-578
GmALDH2C1	-1.92897	-2.36211	-4.2402	ERE	Box-W1	TGACG-motif	TGA-element	GARE-motif
				-1421	-952	-194	-54	-33
					-666
GmALDH2C2	-1.90976	-2.50285	-4.26105	HSE	P-box	TGACG-motif	ABRE	TC-rich repeats
				-431	-774	-580	-286	-40
				-1129				-255
GmALDH2C7	-1.98744	-2.33038	-2.85241	TC-rich repeats	TGA-element	CGTCA-motif	Box-W1	ARE	HSE
				-1443	-1070	-991	-981	-416	-372
GmALDH3I1	-2.10216	-3.17407	-4.77025	TGACG-motif	TATC-box	TCA-element	TC-rich repeats	DRE	CGTCA-motif	AuxRR-core	CCAAT-box
				-1390	-1285	-1281	-1076	-1029	-996	-790	-727
GmALDH3J1	-5.38669	-7.31525	-7.12712	TGA-element	Box-W1	HSE	TC-rich repeats	MBS	ARE	LTR
				-1498	-1138	-872	-704	-424	-369	-80
							-132	-532	-30
GmALDH3J2	-5.79322	-6.82382	-7.73195	MBS	GC-motif	DRE	TCA-element	TC-rich repeats	LTR	ARE	HSE
				-1478	-1439	-1426	-1352	-1343	-87	-37	-348
						-177		-373
								-1023
GmALDH3J3	-3.10594	-1.61705	-1.85085	Box-W1	ERE	LTR	TC-rich repeats
				-1202	-916	-734	-146
GmALDH3J4	-4.08666	-3.23664	-4.45658	LTR	MBS	HSE	P-box	Box-W1
				-1244	-898	-734	-176	-151
						-515
GmALDH11A1	-3.98444	-4.81678	-1.02453	TC-rich repeats	ABRE	Box-W1	MBS	TGA-element
				-1306	-202	-896	-612	-176
				-382	-1000
				-889	-201
				-1279	-204
GmALDH11A2	-3.8583	-3.50022	-1.80569	TGACG-motif	Box-W1	HSE	TGA-element
				-1470	-1361	-1330	-170
					-1035
GmALDH18B5	-3.3181	-4.36055	-4.952	ABRE	ERE	ARE
				-1486	-1311	-670
Note: Blue, green and gray box respresents ABRE, DRE and GTGCnTGC/G cis-element, respectively.

## Sheet: other groups
Not differentially expressed genes:
GmALDH genes	Fold change			cis-elements
	drought-6h	drought-12h	drought-24h
GmALDH2B5	-0.160947	0.222942	0.306148	MBS	HSE	TC-rich repeats
				-998	-765	-78
				-559
GmALDH2B8	0.0816911	0.509384	1.17107	HSE	P-box	AuxRR-core	CGTCA-motif	TGA-element	TGACG-motif	DRE
				-1259	-1217	-1123	-1004	-835	-792	-350
				-406		-690
GmALDH2C4	0.317893	0.721517	1.52385	MBS	HSE	ARE	TATC-box	Box-W1	ABRE	TGACG-motif	ERE	CGTCA-motif
				-1318	-1070	-958	-945	-850	-693	-687	-651	-233
				-608
				-684
GmALDH2C6	-1.96053	-1.96053	-1.96053	TCA-element	HSE	ERE
				-1252	-479	-474
GmALDH2C8	-0.017146	0.535512	1.77311	TC-rich repeats	TCA-element	HSE	ERE	CGTCA-motif	WUN-motif
				-1051	-669	-576	-571	-300	-298
GmALDH2C9	0.149646	1.04422	1.25467	CGTCA-motif	TGA-element	TGACG-motif	ARE
				-1117	-842	-762	-345
				-1101
				-759
GmALDH3F1	-1.32409	-0.954495	-1.27334	HSE	ARE	Box-W1
				-1335	-910	-592
				-444
GmALDH3F2	-0.795799	0.116286	-0.927188	HSE	MBS	GARE-motif
				-1390	-578	-447
GmALDH3H1	1.56433	1.50315	0.306268	CGTCA-motif	DRE	HSE	TGACG-motif	TGA-element	TATC-box
				-979	-973	-530	-690	-352	-81
GmALDH3H3	-0.973855	-0.409155	0.388394	ARE	HSE
				-1287	-519
GmALDH3H4	-0.447984	0.0118608	1.63887	TGA-element	MBS	ARE	HSE	P-box	LTR
				-852	-903	-811	-293	-250	-239
GmALDH5F1	-0.0397063	-0.118271	-0.390685	DRE	WUN-motif
				-1140	-1001
GmALDH5F2	-0.642353	-0.467274	-0.824055	GARE-motif	TGACG-motif	Box-W1	TCA-element
				-1449	-464	-416	-299
GmALDH6B1	-0.250282	0.826779	1.99459	GARE-motif	ARE	Box-W1	MBS	HSE
				-1452	-1417	-1212	-932	-97
							-197
GmALDH6B3	-0.531881	0.575852	0.761781	TC-rich repeats	TGACG-motif	ERE	CGTCA-motif	P-box
				-1315	-1309	-1270	-664	-25
				-1238	-429		-166
GmALDH7B2	0.789851	0.715294	1.3781	TCA-element	MBS
				-1465	-699
GmALDH10A1	-0.535923	-0.196891	1.29718	ARE	HSE	ERE	TGACG-motif
				-1026	-691	-289	-10
GmALDH11A3	-0.467921	-0.418158	-1.30913	TC-rich repeats	CGTCA-motif	CE3	Box-W1
				-967	-618	-283	-137
				-1089
GmALDH12A1	-0.413771	0.199697	0.74585	MBS	TC-rich repeats	ARE	Box-W1
				-1016	-147	-412	-375
					-726
GmALDH12A3	-0.379195	-0.184998	-0.416083	GARE-motif	TGACG-motif	ABRE	MBS	HSE	ERE
				-366	-1256	-1252	-1077	-377	-372
				-1279		-1206
						-1250
GmALDH18B2	0.167726	-0.266658	-0.70344	TGACG-motif
				-1074
				-743
				-1024
GmALDH18B4	0.332411	-0.168961	-0.310553	MBS	TGACG-motif	ABRE	ARE	CCAAT-box
				-1206	-953	-945	-251	-85
GmALDH22A1	-1.68377	-1.63063	-1.39253	ARE	GARE-motif	TCA-element	TGA-element	TC-rich repeats
				-1001	-953	-405	-294	-47
				-49
				-912
GmALDH22A3	-1.4434	-1.02685	-1.19415	ARE	Box-W1	TGACG-motif	TCA-element
				-1176	-938	-188	-362
					-854
GmALDH22A4	-0.875134	-0.678429	-0.882499	TCA-element	TC-rich repeats	MYBHv1 binding site	TGA-element	ARE
				-1423	-1382	-1310	-423	-159
				-1333	-157
				-1334
GmALDH22A2	-1.30662	-1.22463	-2.28881	CGTCA-motif	TGACG-motif
				-738	-206
				-543
				-729
Note: Blue, green and gray box respresents ABRE, DRE and GTGCnTGC/G cis-element, respectively.
