# Supplementary material for: Genome-wide characterization of the aldehyde dehydrogenase gene superfamily in soybean and its potential role in drought stress response
Source: BMC Genomics. 2017 Jul 7;18:518. doi: 10.1186/s12864-017-3908-y (PMC5501352; doi:10.1186/s12864-017-3908-y)
Supplement: Supplementary file 17 — Identity and similarity values of GmALDH proteins compared to each other and to ALDHs from Arabidopsis and three other ALDH proteins. (XLSX 39 kb) [file 12864_2017_3908_MOESM17_ESM.xlsx]

## Sheet: Table S10
Table S10. Identity and similarity values of GmALDH proteins compared to each other and to ALDHs from Arabidopsis and three other ALDH proteins.
Values are expressed as percentages, along the complete open reading frames of the encoded proteins,as calculated by MatGat v2.02.
Percent identity in upper triangle
Percent similarity in lower triangle
	GmALDH2B1	GmALDH2B2	GmALDH2B3	GmALDH2B4	GmALDH2B5	GmALDH2B6	GmALDH2B7	GmALDH2B8	GmALDH2B9	GmALDH2C1	GmALDH2C2	GmALDH2C3	GmALDH2C4	GmALDH2C5	GmALDH2C6	GmALDH2C7	GmALDH2C8	GmALDH2C9	GmALDH3F1	GmALDH3F2	GmALDH3H1	GmALDH3H2	GmALDH3H3	GmALDH3H4	GmALDH3I1	GmALDH3J1	GmALDH3J2	GmALDH3J3	GmALDH3J4	GmALDH5F1	GmALDH5F2	GmALDH6B1	GmALDH6B2	GmALDH6B3	GmALDH7B1	GmALDH7B2	GmALDH10A1	GmALDH10A2	GmALDH11A1	GmALDH11A2	GmALDH11A3	GmALDH12A1	GmALDH12A2	GmALDH12A3	GmALDH18B1	GmALDH18B2	GmALDH18B3	GmALDH18B4	GmALDH18B5
GmALDH2B1		98.1	58.9	79	87.9	76.2	70.4	87.9	74.5	52	53.1	50.4	53	51.9	52.4	51.4	53.5	50.2	24	24	21.2	22.3	23.1	23.6	24.4	23.3	23.7	22.8	22.2	37.9	38.4	31.4	31.1	30.9	26.8	26.8	34.7	36.6	28.4	28.4	27.5	23.9	25.3	24.7	16.4	17.5	16.8	17.6	16
GmALDH2B2	99.4		57.9	77.7	86.9	75.8	69.9	86.7	73.6	51.6	53.7	49.7	52.5	51.2	52.9	50.8	53.1	49.5	23.6	23.4	22	23.1	23.2	23.7	24.2	22.9	23.5	22.7	22.2	37.9	38.6	31.7	31.2	31	26.9	26.7	34.8	36.5	28.4	28.2	26.9	24	25.5	23.9	15.7	17.5	16.4	17.7	16.5
GmALDH2B3	68.8	68.5		70	58.2	57.2	55.4	58.6	56	40.9	41.3	38.5	41.7	41.1	41.7	39.2	41.2	38.7	19.4	20.7	21.5	21	21.7	21.8	21	19.2	19.6	18.2	18.9	30.5	30.6	25.2	24.9	24.5	24	22.2	28.1	29.4	23.4	24.2	22.8	19.9	19.3	19.1	16.1	15.8	14.7	17	14.6
GmALDH2B4	90.6	90.4	74.3		78.4	74.9	74.4	78	73.5	51.6	52.3	48.4	51.3	52	52.2	49	51.3	48.6	23.8	24.3	22.4	23.2	23.4	23.9	24.6	22.3	23	22	21.4	38.8	38.8	30.7	30	30.4	27.4	27	34	37.1	27.6	28.1	26.7	23.5	23.4	22.8	17.3	15.7	17.5	16.4	15.8
GmALDH2B5	95.7	95.2	68.7	90		76.9	72.4	96.8	74.1	53.2	53.7	50.7	53.9	53.5	53.9	52.3	53.7	49.8	24.1	24.2	22.8	23.4	24	25.4	24	22.5	23.1	22.5	22.1	38.1	37.7	30.2	30.1	30.7	27.2	27	34.7	36.5	28.5	28.5	27.6	23.2	25.4	24.9	16	17.2	16.8	17.8	16.2
GmALDH2B6	88.1	88	66.7	87.2	87.4		67.6	76.9	87.2	51.1	51.1	47.4	51.7	51.1	50.6	49.5	50.9	47.8	22.8	23.8	23.5	23.4	23.8	23.6	24.1	22.8	22.9	22.3	22.2	37.3	37.1	30.8	29.9	31.4	26	25.5	33.6	35.9	28.6	29	27	21.6	22.6	22.6	16.7	17.5	17	17.4	16.8
GmALDH2B7	78.3	78.3	71.8	79.4	78.7	76.5		72	65.4	51.8	48	48.9	50.9	52.1	49.7	50.1	50.9	47.5	26.2	24.4	24.1	23.1	25.4	25.3	22.6	24.7	24.4	25.1	24.2	34.8	34.4	26.9	25.8	28.2	26.4	26.3	36.8	37.2	28.3	28.1	26.4	21.9	21.2	21.7	15.2	16.1	15.1	16.3	15.1
GmALDH2B8	95.7	95.2	69.6	89.4	99.1	87	78.4		74.5	52.6	53.7	50.3	53.4	53	53.5	52	53.4	49.6	23.9	24	22.8	23.7	24.1	24.4	24.5	23	23.4	22.7	22.3	37.6	38.2	30.8	30.1	30.8	27.5	27.2	35.1	36.7	29.8	29.6	28.7	23.6	25.1	24	16	16.7	16.1	17.5	15.5
GmALDH2B9	86.1	86.3	66.3	84.8	85.4	91.1	76.3	86		49.3	48.6	46.2	49.3	49.5	48.8	47.4	48.8	46	22.2	23.3	21.7	22.9	23.1	23	23.4	21.9	22.7	22.1	21.3	35.8	35.9	30	29.5	29.9	26.7	26.3	33.5	35.1	29.2	29.4	28.1	22.7	23.3	21.7	15.7	18.1	15.5	18.3	18.2
GmALDH2C1	70.1	70.1	58.4	70	70.9	69.8	67.9	70.3	69.9		74	75.9	81.5	95.8	78.2	76.5	80.1	74.9	24.9	25.3	23.4	23.7	24.2	24.8	26.2	25.4	26.5	27.7	26.6	34.9	35.5	29.8	29.4	30	26.9	26.6	39.3	42.5	30.4	30.6	29.2	20.4	20.5	20.7	17	16	16.7	15.8	16.7
GmALDH2C2	71.2	72	56.5	71.5	71.4	69.6	63.2	70.4	67.7	84.9		69.9	75.8	74.5	90.1	70.5	75.7	69.3	21.7	23.3	21.3	23.1	23.1	23.1	24.1	20.9	22.1	23.2	22.7	35.2	35.6	30.2	29.7	30.4	26.5	25.6	36.8	39.9	26.6	26.6	26.6	20.1	20.3	19.5	16.4	16	16.2	17.1	17.2
GmALDH2C3	68.4	68.5	56.5	68.7	70	68.3	67.5	69.4	68	89	82.7		79.6	76.8	74.3	71.9	78.8	95.8	25.1	24.8	23.2	24.8	23.8	24.7	24.9	23.9	23.5	24.8	24.2	34.4	35.1	30	29.8	32.1	28.1	27.9	38.5	41.7	29.1	29.1	27.7	20.1	20.2	20.5	16.6	16	16.3	16.4	17.3
GmALDH2C4	69.1	69.2	58.3	68.7	70.5	68.5	68.3	70	68	92.8	84.9	89.8		82.4	80.6	83.2	96.8	78	24.5	25	22.7	23.8	24.1	24.3	25.3	23.3	24.9	25.2	23.8	36.5	37.4	30.5	30.1	31.4	26.5	26.3	39	42.5	29.5	29.8	28.4	20.7	21.7	20.8	17.1	17.9	16.8	17.2	16.2
GmALDH2C5	70.6	70.7	58.5	70.2	71.1	69.3	68.9	70.5	68.6	97.8	85.5	90	93.2		79.6	77.3	81.2	75.4	25.1	25.1	23.1	24.1	24.3	25	25.8	24.6	26.5	26.1	25.4	35.2	35.8	30.4	30	31	26.9	26.9	39.7	42.3	30.3	30.5	29	20.5	20.7	21.2	16.5	16.6	17	16.6	16.4
GmALDH2C6	69.5	70.3	58.2	69.8	71.1	68.9	67.1	70.5	68.2	90.5	92	87.9	89.9	90.9		74.8	80	73.7	21.7	24.3	22.1	24.1	24.5	24.5	25.4	23.3	24.5	23	23.7	34.2	35.4	30.8	30.2	31.7	28.2	27.5	39.6	41.6	28.3	28.3	27.9	18.4	19.5	18.7	17.9	16.1	17.7	16.5	17.3
GmALDH2C7	68.6	68.6	54.9	69.1	70.1	68.3	65.6	69.6	68.6	88	82.5	84.9	90.3	88	85.9		82.1	70.7	23.6	25.2	22.1	21.7	24.2	24.1	24.3	24	24.3	24	23.3	34.4	34.9	29.1	28.3	30.7	27	26.7	37.3	40.1	28.5	28.7	28.7	19.7	20.3	19.4	16.7	15.7	15.7	16.4	15.7
GmALDH2C8	69.3	69.4	58.1	68.9	70.3	68.7	68.3	69.8	68.2	92.4	85.3	89.4	98.4	92.8	90.7	89.9		77.2	25.1	25.6	23	24.4	23.3	24.4	25.2	24	25	25.6	24.9	36.5	37.2	30.7	30.3	31.1	26.7	26.3	39.7	42.1	29.5	29.8	28.6	20.7	20.4	20.2	17.4	18	17.2	16.7	15.6
GmALDH2C9	69	69	56.7	69.6	69.8	68.3	67.9	69.2	68.2	88.6	82.9	98.4	89.2	89.4	87.9	84.1	88.8		25	25.2	23.8	25.3	24.4	25.2	25.4	23.9	23.7	24.4	24.5	34.4	34.9	29.7	29.3	31.6	26.7	27.2	38.2	41.5	28.9	28.9	28.1	19.5	19.6	19.8	17	16.9	16.4	17.2	17.6
GmALDH3F1	42.6	42.9	38.4	41.5	42.7	42	44.7	42	41.1	44.4	43.3	47.1	46.1	45.1	45.1	43.7	46.3	46.9		85.8	47	45.3	46.5	46.1	41.5	54.5	54.3	56.7	55.7	22.9	22.4	20.8	21	21.4	21.6	21.6	23.4	25.4	23.2	23.4	23.7	18.7	18.8	18.8	15.5	16.3	15.4	16	16.9
GmALDH3F2	43.3	43	36.2	43.5	44.6	44.3	41.5	44.4	44	43.6	44.1	43.8	45.5	44.2	44.9	44	44.7	43.2	88.7		45.2	44.5	45.5	44.7	42	51.1	51.1	53.2	52.2	23.5	23.8	21.3	21.3	21.9	22.1	22.1	24.5	26.4	22.3	23	23.4	18.8	19.3	21	17.4	16.9	17.2	16.5	17.2
GmALDH3H1	41.6	42.1	38.7	43.1	42	44.4	43.9	42.4	44.1	45.4	41.8	45.7	44.3	44.5	44.6	42.6	44.9	44.5	67.6	63.4		88.8	76.9	76.3	57.5	46.7	47.9	46.8	46.4	21.9	23.6	23.2	22.5	22.8	21.8	21.3	25.3	26.1	24	24.4	25	18	17.9	17.7	17.1	17.9	16.7	17.8	17.2
GmALDH3H2	42.8	43.2	40.5	43.3	42.7	44.4	44	43.7	44.1	44.2	41.8	45.3	44.5	42.7	45.3	42	45.9	46.7	67.8	65.1	94.7		78.1	77.7	58.2	46.9	47.3	47.3	46.9	23.3	23.7	23.5	23.4	22.7	23	22.7	25	24.9	24.6	24.6	24.3	18.2	18.1	18.2	17.5	18.6	16.9	18.7	16.8
GmALDH3H3	41.1	41.2	40.5	44.6	42.2	42.2	42.9	42.4	42	46.2	44.6	47.3	46.1	45.3	46.3	47.2	47.1	46.5	66.5	64.3	86.5	87.7		94	59.5	46.6	47.6	47.2	46.4	23.5	24.2	23.3	23	22.9	21.7	21	25.3	26.1	23.2	23	23.3	18.2	18.3	19.2	17.4	17.7	17.1	18.2	16
GmALDH3H4	41.8	41.2	40.3	43.7	43.7	43	43.8	42.9	43.2	46.8	44.1	48.1	45.9	46.1	46.7	45.5	46.9	47.3	65.9	63.8	86.9	88.1	97		59.9	46.8	47.9	47	46.4	23.1	24.2	22.2	21.8	22.7	23	22.7	26.2	26	23	23	22.9	18.2	18.5	18.3	16.4	17.5	16.9	17.6	16.7
GmALDH3I1	44.5	44.7	39.6	46.2	43.6	44	40.7	44	42.5	44.7	45.3	43.4	42.7	43.4	45.1	42.7	43.4	42.5	63	66	72.5	74.3	74.1	73.9		43.2	44	43.3	43	25	25.3	22.5	22.1	24.1	22.2	21.7	25.1	26.2	24.1	23.7	23.4	19.6	19.2	19.1	18.6	17.5	18.7	17.9	18.6
GmALDH3J1	40.7	40.8	38.3	41.5	42.7	40.7	45.3	42.5	40.3	47.6	42.8	45.9	46.1	46.9	45.9	44.9	46.3	45.7	77.7	72.3	67.2	67.8	67.3	67.7	63.6		92.5	74.3	74.7	23.2	23.6	21.6	22.3	22.8	21.2	21.6	23.4	25.4	22.6	22.6	22.1	17.9	19.6	19	15.8	17.4	16.2	17.7	16.9
GmALDH3J2	42	42.1	37.2	41.3	42.7	43	46.2	42.4	42	47.8	43.1	46.1	45.7	47.1	48.1	45.3	46.3	46.1	77.3	72.3	66.8	68	68.3	68.1	63.4	96.8		75.1	75.3	22.5	22.7	21.8	22.9	23.8	22.4	22.2	23.9	25.6	22.6	22.4	21.9	18.6	19.8	18.5	15.8	17.5	15.6	17.2	17
GmALDH3J3	41.1	41.4	37.4	39.4	41.6	40.4	44.3	40.9	40.7	47.4	44.2	47.3	47.7	47.3	45.7	45.3	48.7	46.5	78.3	73.8	66.6	66.6	66.7	66.3	61.2	87.2	87.4		94.7	22.7	22.6	21.4	22.3	21.1	22	21.5	23.8	24.4	22.6	22.4	22.7	19.5	20.1	19.7	15.3	16.6	17.4	17.7	17.6
GmALDH3J4	42.4	42.1	38.1	40.6	42	41.5	44.7	41.4	39.6	47	45.4	46.7	46.7	46.3	47.5	43.7	48.1	46.1	77.9	73	65.6	66.4	65.9	66.1	61.4	88.3	88.1	98.4		22	22.5	22.3	23.5	21.9	21.7	21.9	24.2	23.6	22	22.2	22.1	19.4	20.3	19.7	16.7	17.3	17.2	17.6	17.2
GmALDH5F1	55.8	55.5	46.4	55.6	55.3	55.6	48	55.1	53.1	54.9	56.5	54.9	56.2	55.9	54.4	54.9	56.1	54.4	41.3	43.4	42.8	45.3	43.6	44.1	47	43.4	42.5	42.6	43		96.1	30	30.2	30.4	26.6	26.6	33.8	35.4	28.2	28.8	28.6	21.3	22	21.2	18.6	18.8	16.8	19.2	19.6
GmALDH5F2	56.3	56.4	47.3	55.2	56.4	55.4	48.8	55.7	53.6	55.3	57.4	54.7	57	56.6	55.3	55.5	56.4	54	40.8	43.4	43.2	44.5	45.1	45.4	46.8	43.2	42.3	43	42.6	98.3		29.6	29.8	30.4	26.6	26.2	35	35.2	27.3	27.9	27.7	21.3	22	21.2	18.2	19.4	18	19.2	19.6
GmALDH6B1	48.7	48.6	41.5	49.4	47.5	48.7	42.5	48.6	48	48.6	50	48.6	47.9	49.5	47.9	49.2	48.6	47.9	37.4	40.8	41.3	41.3	42.5	41	43.1	41	40	39.3	41.2	51.2	50.8		97.2	86.4	26.2	25.5	26.5	28.2	26.5	27.1	26.2	22.5	22.2	21.7	17	16.5	16.7	16.6	17.3
GmALDH6B2	49.2	48.6	41.8	49.5	47.7	48.8	42.3	48.1	48.1	48.2	49.7	47.9	47.9	49.5	48.2	48.8	48.4	47.7	38.1	41	41.8	41	42.1	40.7	43.1	40.3	39.4	39.7	41	50.8	51	98.3		85.1	25.7	25.1	26.1	27.8	26.4	26.4	26.1	22.7	22.8	21.9	17.4	17.3	17.4	17.2	17.8
GmALDH6B3	48.5	48.2	40	46.1	47.2	48	44.9	48.3	47.3	49.5	48	49.7	49.3	50.7	49.9	50.9	49.5	49.5	39.5	41.1	43.1	42.9	43.3	42.7	43.6	41	41.4	40	40.2	48.8	49.7	90.9	90.2		25	24.7	27.7	30.6	28.5	28.5	28.9	20.5	21.2	21.5	16.4	17.2	16.8	17.9	16.9
GmALDH7B1	46.1	45.8	40.5	46.7	47	45.6	44.6	46.8	46.8	49.5	47.8	52.5	50.1	49.9	51.1	48.7	49.7	51.3	43.4	42.3	43.6	43.8	44.6	45.6	42.9	41.8	43.6	43.6	44.4	46.6	47.1	46.9	46.4	45.5		97.8	27.7	29.2	24.5	24.5	25	22.4	22	23	16.4	15.6	16.6	16.5	16.6
GmALDH7B2	46.1	45.8	39.6	46.1	46.5	45.4	44.3	46.3	46.6	49	47.2	52	50.6	49.6	50.6	49.1	49.2	52	43.5	41.5	43.7	44.1	44.9	44.1	42.5	42.9	43.7	43.3	44.3	46.2	46.4	45.8	45.3	45.8	98.6		27.5	29.1	24.9	24.9	25.2	22.2	22.1	22.9	16.7	15.8	16.6	16.7	16.7
GmALDH10A1	51.1	51.4	46.9	51.5	52.4	52.8	53.5	52.4	51.5	59.4	54.5	59.7	58.5	59.5	58.4	55.3	58.7	59.3	45.3	44.2	47.5	47.3	47.8	47.4	43.6	45.5	46.6	45.1	46.6	52.3	54.2	43.9	43.6	44.5	45.4	45.1		82.7	30.6	30.6	30.6	21.3	20.4	20.7	17.1	17.3	15.5	17.7	19
GmALDH10A2	53.3	53.8	46.9	53.5	53.5	53.5	52.9	53.4	52.1	61.4	56.7	61.4	60.6	61	60.2	57.6	60.4	61.2	44.5	43.4	46.5	45.9	47.1	47.1	43.8	47.1	47.1	47.1	46.9	54.7	55.3	47.9	47.3	49.5	48.7	48.4	90.3		32.3	32.3	31.3	20.2	21.1	20.5	17.3	16.3	17	17.4	16.1
GmALDH11A1	47.6	47.7	42.7	47.4	47.4	47.2	46.1	47.2	47.5	49.8	46.1	50.3	50.9	50.1	49.1	48.4	50.9	51.3	42.9	41.9	45.3	44.7	43.9	44.9	43.3	43.1	43.7	44.3	43.1	46.7	46.2	44.9	44.7	46.2	45.6	45.9	50.3	51.3		98.8	88.9	20.5	19.2	19.7	16.9	17.9	19	18.2	17.6
GmALDH11A2	47.4	47.3	43.1	47.4	47.2	47	45.7	47.2	47.5	49.4	45.7	49.9	50.7	49.7	48.7	48.4	50.9	50.9	43.3	42.1	45.3	44.1	43.7	45.1	43.1	43.1	43.3	45.3	43.5	47.1	46	44.9	44.5	46.2	45.2	45.5	50.1	50.9	99.2		89.5	20.7	19.2	19.7	16.3	17.8	18.2	18.2	17.6
GmALDH11A3	47	46.9	42.1	47	46.5	45.7	45.8	47	46.6	50.6	46.3	50.3	50.7	50.1	48.9	49.1	50.9	50.7	42.7	42.8	44.8	45.2	42.3	44.6	43.1	41.9	42.1	45.6	43.5	46.6	45.6	44.3	44.5	47	44.6	44.9	50.2	50.3	95.8	96.2		22.2	20.8	21	16.6	16.6	16.2	18.3	17.7
GmALDH12A1	42.3	41.9	35.4	42.4	41.1	42.3	38	42.8	41.5	39.7	39.1	40.8	41	38.4	38	41.3	41	38.7	37.6	39.5	38.9	37.1	38.2	38.6	38.4	38.4	36.9	37.5	37.1	43.2	43.2	41.7	41.7	41.5	42.1	41.7	39.7	40.8	41.1	41.1	41.9		87.9	88.7	17.5	17.7	17.2	17.6	18.2
GmALDH12A2	42.6	41.9	33.8	43	42.2	42.6	36.8	41.9	42.1	37.9	40.6	38.6	40.8	38.4	38.4	41.7	39.9	37.9	36.5	37.5	38.8	37.2	39	39	36.6	37.9	36.5	37.7	38.6	42.8	42.4	40.8	40.8	40.1	41.7	41.3	39.2	39.7	40.1	40.1	41.2	93		89.4	18.4	18.4	17.7	18	17.3
GmALDH12A3	41.1	41.1	33.3	42.7	42.3	42.7	37.7	41.3	39.5	37.7	38.8	38.6	39.5	37.9	37.9	39.5	39.3	38.8	36.2	38.8	37	35.8	38.6	37.9	37.2	36.9	36.5	36.3	37.6	41.3	41.1	40.9	40.4	40.2	41.6	40.9	38.8	39.3	39.5	39.5	40	91.7	92.9		18.4	16.7	16.8	16.1	17.3
GmALDH18B1	31.5	30.3	26.6	31.5	31.7	30.3	26.6	31.4	30.7	30.3	32.6	32.5	33	30.9	31.4	31.4	32.7	32.7	29.4	30.7	33.4	32.6	32.3	32.1	33.6	32.8	31	31.7	31.1	33.2	33.2	31.4	32.3	33.5	33.1	33.1	30.5	32.1	30.5	29.4	29.8	33.2	34.2	35.5		74	96.7	73.5	72.7
GmALDH18B2	32.1	30.7	27.6	30.7	33.5	33.5	28.9	32.5	31.7	30.3	32	31.1	29.6	30.3	30.6	30.7	30.3	29.2	30.6	30.6	32.7	33.9	33.1	34.2	34.1	31.7	32.8	32.3	33.7	35.3	35.9	31.7	32.8	32.4	29.7	30.3	30.7	31.1	31.4	31.4	31.3	35.1	34.9	34.2	84.4		74.1	96.8	87.8
GmALDH18B3	31.3	30.4	25.7	31.3	31.1	31.2	27	30.6	30.8	29.9	32.7	32.5	32.4	30	32.5	31.9	32.1	32.1	27.9	30.7	32.9	32	31.9	31	33.7	31.5	30.8	31.9	33.1	32.7	33.3	30.7	31.6	33.1	32.1	32.5	30.8	32	31.9	31.5	29.4	33.6	34.1	33.9	98.5	84.5		73.8	72.5
GmALDH18B4	31.6	31.7	29.6	30.4	33.2	32	29.2	32.4	31	30.6	34.2	31.3	30.9	32.3	32.5	30.6	31	32.4	30.2	30.7	33	33.8	33.4	34.2	34.1	33.1	32.8	33.7	34.9	35.5	35.6	31.8	31.7	32.5	30.4	31	30.6	31.3	33.1	33.1	33.1	35.3	34.5	34.8	84.2	98.7	84.4		87.1
GmALDH18B5	31.7	32.6	28.4	31.5	32.3	32.9	27.6	31.3	32.4	30.8	34.3	31.7	31.3	31.3	32.3	31.7	32.3	30.1	31.2	32.4	32.4	33.4	32.9	33.3	33.7	31.9	33.3	33.8	33.8	33.4	33.7	32.3	32.9	32.4	30.3	31	32.2	32.2	32.6	32.6	32.7	34	34.5	34.3	83.8	95.1	84.1	95
GmALDH22A1	44.1	44.2	35.3	43.6	44.4	44.1	38.9	44.9	42.7	43	45.1	44.6	44.6	43.7	44.2	43.7	44.6	44.7	41.9	44.7	40.5	41.2	40.5	39.7	42.5	41.4	42.4	41	41.2	46.9	46.6	41.4	41	41.5	39	38.7	42.7	44.9	41.5	41.4	42	38.7	36.7	39.4	36.6	33.4	35.2	32.8	33.1
GmALDH22A2	43.3	43.3	35.1	42.1	44	43.3	39.4	43.8	42.1	42.3	43.8	43.7	43.7	42.8	42.6	43.3	43.5	44.2	41.6	43.8	41.3	41.4	40.8	39.9	43.5	42.1	42.5	39.4	40.6	47.3	46.7	42	42	42	38.4	39.4	40.6	43.8	42	41.8	42.1	38.2	36	39.6	33.4	34.4	33.6	34.1	34.3
GmALDH22A3	43.4	43.4	35	43.9	45.4	44.1	39.4	45.2	43	43.2	44.1	43	42.7	43.2	42.9	43.4	42.5	43.2	41	43.9	40.4	41.2	40.2	39.5	42.5	41	41.9	39.5	41.2	47.6	47.6	41	41.4	41.5	38.4	38.7	41.2	44.2	41.9	42.2	41.9	37	36.9	38.2	35	35.1	34.9	35.1	33.6
GmALDH22A4	43.5	43.6	35.9	43.3	44	43.8	38.6	44.5	42.6	42.6	44.6	44.5	44	43.3	43.8	43.5	44	44.8	42.1	45.1	40.1	41.3	40.8	39.9	42.6	41.3	41.4	41.4	41.6	46.5	46.1	40.9	40.4	40.8	37.9	37.8	42.6	44.8	40.8	40.6	41.3	39.1	38.1	39.8	33.8	33.7	34.4	33.9	33.8
AtALDH2B4	89	89.4	69.3	90.7	88.8	85.7	78.6	88.7	84	71.2	72.3	69.7	71	71.9	71	71	70.3	70.4	42.2	43.3	42.4	43.3	39.8	41.3	45.5	40.5	42.8	41.8	40.7	57.4	56.7	48.5	48.4	47.2	44.4	43.9	53	53.9	47.6	47.8	48.1	40.4	41	40.7	30.7	31.6	30.4	34.6	33.3
AtALDH2B7	90.7	90.4	68.2	89.3	89.7	86.9	79.2	89.7	85.4	70.6	71.2	69.5	69.9	70.4	70.2	70	69.7	70.4	42.3	43.8	44.9	45.7	43.6	42.9	44.5	41.8	43.3	41.2	42.3	54.9	55.3	49	49.9	49.4	47.9	47.6	51.7	52.2	47.4	46.8	47	42.6	42.1	40.7	30.3	32.5	31.1	32.7	34.5
AtALDH2C4	67.8	67.7	57.5	67.8	68.7	67.6	65.5	67.9	67.4	84.5	77.1	84.2	84.6	84.6	81.4	81.6	84.8	83.8	46.5	44.3	44.9	44.1	44.7	44.1	43.4	45.9	46.3	46.1	46.5	54.2	54.7	46.6	46.6	48.7	48.3	49	59.1	62.4	51.1	51.7	51.9	40.4	38.4	37	30.9	31.1	30.6	31	32.6
AtALDH3F1	42.6	42.7	38.4	41.3	42.2	42.4	44.6	42.4	41.9	45.4	42.6	44.1	43.9	46.1	45.9	42.4	44.9	44.5	79.6	73.6	65.8	66.2	66.1	65.7	59.1	72.1	71.9	73.3	73.5	43	42.8	38	38.3	38.9	42.6	42.7	45.1	43.7	43.1	43.3	41.7	37.8	38.6	37.6	29.8	30.2	30.3	30.7	31.7
AtALDH3H1	41.6	41.9	40.1	42.6	42	43	47.3	42	42.4	46	41.4	45.7	46.9	46.3	45	43.5	48.3	44.5	68.7	63.2	83.4	82.7	83.3	83.7	73.6	68.8	69.2	67.4	66.2	43.4	43.9	43.2	41.4	42.9	44.4	43.9	48	45.9	41.6	41.6	41.1	37.8	36.6	36.2	32.5	32.4	32	31.1	32.2
AtALDH3I1	42.4	42.5	34.7	44.9	41.6	43.5	40.7	42.7	40.7	42.2	43.1	41.6	41.5	41.6	42	42.2	42.5	41.8	61.5	62.5	70.5	70.7	72.5	72	79.8	61.8	62.4	60.5	59.6	43.5	44.5	43.6	43.8	42.7	40.4	40	41.1	43.5	41.3	41.5	41.8	40.4	42.4	38.4	32.6	32.8	32.1	33.5	34
AtALDH5F1	56.9	57	46.4	56.9	59.3	57.8	50.6	56	55.3	57	55.9	57.2	57.6	58	56.6	57	57.4	56.3	44.1	45.1	44.1	45.3	46.2	45.6	47.5	45.5	43.9	43.9	43.9	87.2	86.8	51	50.1	50	49.8	49.4	53.6	54.9	44.9	45.3	45.5	42.8	40.6	40.7	33.1	34.2	32.8	35.2	34.7
AtALDH6B2	44.3	44.8	35.7	44	43.8	45.5	38.2	44.5	45.1	43.3	46.3	42.7	43	44.5	43.8	44.8	43	42.7	33.9	36.4	37.2	37.9	39.2	37.7	41.5	36.6	34.9	34.9	34.9	45.5	46.1	81.4	82.5	78.9	40.2	39.4	39.9	43	41	41	41.4	37.4	39.5	40.2	31.7	34.1	33.3	33.2	34.4
AtALDH7B4	46.3	46.4	39.4	45.4	47.8	45.7	45.1	47.2	47.5	49.6	46.7	51.2	51.2	49.4	49	48.7	50.8	50.2	41.5	40.6	43.9	43.3	45.9	45.1	42.5	42.7	42.9	43.5	43.7	47.9	47.3	46.4	45.7	46.4	90.6	90.7	45.7	49.6	45.1	44.7	45.3	42.1	41.2	40.7	30.2	29.6	30.4	30	32.3
AtALDH10A8	52.8	53.1	45.7	53.1	53.4	53.3	53.5	53	52.3	61	56.9	62.1	61.1	61.3	61	58.4	60.9	61.7	45.5	45.3	48.1	48.3	47.1	46.3	45.7	45.9	46.3	47.5	46.9	54.2	55.9	45.8	45.5	48.4	47.9	47.6	91	92.6	53.3	52.9	51.9	39.5	38.8	39.7	31.9	33.4	31.5	33.5	32.6
AtALDH10A9	56.1	55.8	46.9	54.6	55.6	54.3	54.3	56.9	54	61.6	57.1	62.6	60.6	61.6	60.6	58.4	60.2	62.2	45.3	44.3	46.5	46.1	47.1	46.7	44	46.9	46.3	45.1	45.1	55.5	56.1	46.7	46.2	47.4	46	45.9	87.7	89.9	51.5	51.3	52.1	39.9	38.8	39	31.8	32	31.5	33.2	33.1
AtALDH11A3	46.5	46.6	42.3	47.6	46.8	46.7	45.3	46.8	46.6	49.7	47	50.3	50.1	49.9	49.7	48.4	50.5	50.9	44.9	43	45.3	46.7	45.1	45.9	44.4	44.1	44.5	45.9	42.3	47.7	47.7	46.4	46.8	48.2	46	45.9	50.1	51.7	95.8	96.2	94.2	41.5	40.1	40.4	31.1	33.5	32.5	32.8	33.1
AtALDH12A1	42.6	42.4	33.3	43.5	43.7	42.8	37.1	41.4	43	40.5	41.5	38.7	40.5	39.7	38.5	42.1	40.3	38.5	35.8	37.4	35.8	38.5	39.7	39.9	40.1	37.6	38.8	39.2	39.4	44.1	43.3	40.5	40.5	39.4	42.1	41.2	38.7	38.7	39	38.7	41	89.6	90.5	89.4	36.2	36.9	34.9	37.2	36.1
AtALDH18B1	31.1	31.5	27.5	31	32.5	32.2	29.1	32.1	31.1	32.5	34.2	30.5	32.4	32.1	32.8	31.5	31.7	31.1	30.7	32.4	31.9	33.1	31.2	31.5	33.9	31.4	32.1	31.7	33.6	33.1	34.4	29.3	32.5	29.3	32.2	32.4	31.7	32.6	31.7	32.2	27.9	36.7	35.7	36.3	82.9	90.2	83.1	90.1	89.3
AtALDH18B2	31.7	31.8	30.3	31	32.8	31.5	29.1	32.5	31.5	31.1	32.6	30.4	31.3	31.8	31.8	32	32.4	30.6	30.2	32	31.5	33.3	32.6	33.7	32.2	31.3	31	31.5	32.5	33.2	34.6	31.7	31.5	29.9	32.2	31.5	30.9	31.3	31.5	31.5	30	34	34.3	33.5	82.4	89.7	82.7	89.3	88
AtALDH22A1	43.8	43.8	35.7	43.5	45	44.6	39.9	44.6	43.3	44	45.5	43.5	44.1	44	44.1	44.1	45.3	43.6	41.1	44.1	40.6	40.3	39.9	39.8	42.6	40.4	41.4	40.3	40.8	50.3	49.7	41.4	41.4	41.6	39.9	39.1	42.4	46.3	41.4	41.1	40.9	39.4	37.8	38.9	33.6	33.5	34	33.8	33.6
VvALDH3J1	40.9	41	38.4	41.1	40.5	40.2	45.2	40.3	39.8	44.8	42.2	45.5	45.9	46.5	45.9	42.4	45.9	45.3	80	73.8	65.6	66.6	65.5	65.3	61.2	83	82.6	83.6	83.4	43.4	42.8	38.4	39.4	41.6	42.8	42.9	43.6	45.5	44.1	44.3	44.2	39.5	37.9	36.9	31.3	31.7	31.2	31.6	30.5
PtALDH2B4	91.8	91.5	71.1	92.6	90.7	86.1	79.5	90.5	84.3	71.5	70.8	69.4	70.3	71.3	70.5	69.8	70.3	69.8	40.5	42.5	43.1	43.5	44.6	44.8	45.1	42.7	42.7	41.4	42.4	57	57.5	48.4	48.8	47.8	45.7	45.1	52.8	53.9	47.6	47.6	47	42.4	41.7	41.6	32.5	33.9	32	33.1	31.6
PtALDH3F1	40.5	40.6	39	41.3	40.9	41.1	45	40.9	40.2	43.6	42.4	45.7	45.5	45.5	45.7	43.1	46.9	45.5	86	78.5	69.3	69.5	67.1	67.5	62.1	78.1	77.9	78.1	77.5	43.2	41.5	41.5	40.9	41.4	43.6	43.3	46.5	46.1	43.7	43.1	41.9	38.6	38.4	37.4	31.4	32	30.8	32.8	33.6
[truncated: 23 more columns]
