# Supplementary material for: Genome-wide characterization of the aldehyde dehydrogenase gene superfamily in soybean and its potential role in drought stress response
Source: BMC Genomics. 2017 Jul 7;18:518. doi: 10.1186/s12864-017-3908-y (PMC5501352; doi:10.1186/s12864-017-3908-y)
Supplement: Supplementary file 20 — The primer sequences and amplification efficiencies for qRT-PCR in this study. (XLSX 10 kb) [file 12864_2017_3908_MOESM20_ESM.xlsx]

## Sheet: Table S11
Table S11. The primer sequences and amplification efficiencies for qRT-PCR in this study.
Genes	Forward (5'-3')	Reverse (5'-3')	Efficiency	R2
GmALDH2B1	CCTCCTGGCGTTCTGAATGT	GTGCTAGCTCAACAGCCTCA	0.997	0.995
GmALDH2B2	AAAACAGCTGAGCAGACTCCAT	ATCAGCATCTTCGCATACAATG	0.92	0.996
GmALDH3H2	ATGAATGTTCCTGCAGGGGG	ATTCCGAGGAAACGACCACC	1.02	0.993
GmALDH7B1	AAGACACTCGCATTCCCCTG	ACGACAAGTTGTACACCGCT	0.95	0.999
GmALDH12A2	GCTTTCTCTAGCAGGTGTGC	CCATGTTTGGGACAGCTGGA	0.94	0.997
GmALDH18B1	TCCAAAACTCAGTACTTGGGCA	CCATCAAGCTCTTCTTGTGGC	1.01	0.962
GmALDH18B3	CCTCCGAGTTACCCCTCTTGA	GCCAAGACCAACAGCACCTG	1.01	0.999
GmALDH22A1	GGGAATCTTGGACATATAGGCG	TGCAGCTACCCCAGCATGTA	1.01	0.998
Gm60S	AAAGTGGACCAAGGCATATCGTCG	TCAGGACATTCTCCGCAAGATTCC	1.07	0.999
